# Supplementary material for: Reproduction and population structure of the sea urchin Heliocidaris crassispina in its newly extended range: The Oga Peninsula in the Sea of Japan, northeastern Japan
Source: PLoS One. 2019 Jan 2;14(1):e0209858. doi: 10.1371/journal.pone.0209858 (PMC6314614; doi:10.1371/journal.pone.0209858)
Supplement: S1 File — All data was separated in different sheets, according to the sampling time. (XLSX) [file pone.0209858.s003.xlsx]

## Sheet: 2014.8
Study stie: Oga peninsula, Akita prefecture, Japan																		2014.08.04
Total No.	No.	Test diameter	Body weight	Age	Year class composition	Gonad weight	Gonad index	Sex	Goand color			Number of acini at different gonad development stages							No of gonad developmental stage
									L*	a*	b*	Recovery (I)	Growing (II)	Premature (III)	Mature (IV)	Partly spawned (V)	Spent (VI)	Total number of acini
1	1	64.7	99.52	6	2008	2.93	2.94413	♀	49.3833	12.0267	36.7967	0	0	0	0	0	10	10	1
2	2	62.2	101.9	7	2007	2.78	2.72816	♀	42.4567	11.92	31.2733	0	0	0	0	1	9	10	2
3	3	58.95	84.08	5	2009	3.28	3.90105	♀	33.36	15.5833	31.6867	0	7	3	0	0	0	10	2
4	4	61.9	98.4	7	2007	1.99	2.02236	♀	32.1733	11.8133	26.0633	0	0	0	0	0	10	10	1
5	5	60.5	91.22	6	2008	2.62	2.87218	♀	42.0333	12.6033	32.83	0	0	0	0	3	7	10	2
6	6	58.4	72.52	7	2007	1.84	2.53723	♀	50.7067	16.86	52.3333	0	10	0	0	0	0	10	1
7	7	58.55	94.8	6	2008	6.64	7.00422	♀	47.39	13.7733	45.9067	0	0	0	0	6	4	10	2
8	8	56	67.35	8	2006	2.36	3.50408	♀	54.76	12.39	40.2767	0	0	0	0	0	10	10	1
9	9	55.55	69.25	5	2009	6.25	9.02527	♀	53.26	13.4233	44.2467	0	0	0	0	10	0	10	1
10	10	48.5	50.39	6	2008	1.56	3.09585	♀	46.2767	13.0267	33.42	0	0	0	0	1	9	10	2
11	11	50.05	42.49	5	2009	0.62	1.45917	♀	29.9333	11.75	27.2367	0	0	0	0	0	10	10	1
12	12	47.27	53.61	5	2009	3.24	6.04365	♀	56.3967	13.99	48.3167	0	0	0	0	7	3	10	2
13	13	50.7	57.22	5	2009	0.78	1.36316	♀	48.62	12.4	38.1167	0	0	0	0	0	10	10	1
14	14	51.4	57.49	6	2008	2.89	5.02696	♀	46.1967	9.70333	31.3567	0	0	0	0	8	2	10	2
15	15	47.85	45.34	6	2008	0.67	1.47772	♀	42.9067	11.8833	36.31	0	0	0	0	2	8	10	2
16	16	49.15	44.7	5	2009	0.96	2.14765	♀	48.4967	15.0967	46.4267	0	8	2	0	0	0	10	2
17	17	58.1	77.08	6	2008	2.85	3.69746	♀	54.7767	10.0567	37.03	0	0	0	0	1	9	10	2
18	18	54	63.69	7	2007	2.14	3.36003	♀	45.7633	12.2433	42.2067	0	0	0	0	0	10	10	1
19	19	56.95	81.87	5	2009	3.61	4.40943	♀	52.5167	11.1633	36.08	0	0	0	0	10	0	10	1
20	20	53.15	67.46	7	2007	1.55	2.29766	♀	37.5533	15.4433	37.7	0	10	0	0	0	0	10	1
21	21	56.35	61.51	5	2009	1.04	1.69078	♀	35.1533	12.1	31.76	0	0	0	0	0	10	10	1
22	22	56.55	64.07	7	2007	2.55	3.98002	♀	44.4733	14.5367	36.27	0	0	0	0	5	5	10	2
23	23	47.55	43.72	4	2010	1.53	3.49954	♀	59.84	13.1767	44.13	0	0	0	0	10	0	10	1
24	24	42.2	33.31	4	2010	0.75	2.25158	♀	45.2167	14.1733	42.8267	0	10	0	0	0	0	10	1
25	25	45.3	42.46	6	2008	1.86	4.38059	♀	53.8333	12.79	43.1667	0	0	0	0	6	4	10	2
26	26	48.6	56.05	6	2008	3	5.35236	♀	56.7333	14.5433	42.44	0	0	0	0	6	4	10	2
27	27	48	49.85	4	2010	1.09	2.18656	♀	44.9767	14.0933	40.23	0	0	0	0	0	10	10	1
28	28	51.65	52.97	6	2008	2.41	4.54975	♀	51.43	13.7833	41.0367	0	0	0	0	9	1	10	2
29	29	49.8	42.43	4	2010	2.22	5.23215	♀	55.5567	15.8033	42.3533	0	0	0	0	4	6	10	2
30	30	46.5	44.94	4	2010	2.62	5.83	♀	50.63	14.03	39.4633	0	0	0	0	8	2	10	2
31	31	44.35	39.27	4	2010	1.79	4.55819	♀	51.6333	15.2967	41.3333	0	0	0	0	10	0	10	1
32	32	48.1	42.75	5	2009	2.29	5.35673	♀	49.28	15.3367	42.85	0	0	0	0	8	2	10	2
33	33	42.2	39.17	5	2009	1.25	3.19122	♀	48.5967	14.4	42.3533	0	0	0	0	0	10	10	1
34	34	41.35	33.28	4	2010	0.99	2.97476	♀	58.6033	13.5667	53.2467	0	0	0	0	10		10	1
35	35	46.45	38.96	4	2010	1.34	3.43943	♀	49.1167	15.1667	39.9667	0	0	0	0	8	2	10	2
36	36	41.1	24.4	4	2010	0.77	3.15574	♀	53.48	14.4833	46.3933	0	6	4	0	0	0	10	2
37	37	40	25.82	4	2010	0.98	3.79551	♀	57.5767	15.9133	51.36	0	0	0	0	3	7	10	2
38	38	35	15.26	3	2011	0.44	2.88336	♀	52.42	15.0133	51.6133	0	0	0	0	4	6	10	2
39	1	59.65	92.92	6	2008	4.94	5.3164	♂	55.54	9.66667	37.8867	0	6	17	0	0	0	23	2
40	2	70.9	102.41	8	2006	3.22	3.14422	♂	43.0833	9.05	27.93	0	11	4	0	0	0	15	2
41	3	57.55	83.83	7	2007	6.94	8.27866	♂	61.8067	8.28667	37.12	0	9	16	2	0	0	28	3
42	4	57.2	80	8	2006	3.5	4.375	♂	54.39	9.66	28.3033	0	1	33	6	0	0	40	3
43	5	55.7	94.24	7	2007	3.57	3.7882	♂	56.6833	11.4833	39.8767	0		3	5	7	0	15	3
44	6	54.6	86.65	5	2009	2.96	3.41604	♂	54.8267	6.74333	37.7667	0	10	5	0	0	0	15	2
45	7	66.7	89.55	8	2006	3.11	3.47292	♂	37.3967	12.1133	28.3567	0	7	3	0	0	0	10	2
46	8	60.7	89.13	7	2007	4.51	5.06002	♂	61.95	6.23667	32.4167	0	2	10	0	0	0	12	2
47	9	55.05	69.8	5	2009	2.83	4.05444	♂	60.0533	8.81333	29.8433	0	5	7	7	0	0	19	3
48	10	54.55	69.36	6	2008	3.05	4.39735	♂	48.47	10.8467	31.5067	0	2	14	0	0	0	16	2
49	11	52	55	5	2009	2.51	4.56364	♂	54.68	11.7033	44.62	0	2	8	0	0	0	10	2
50	12	49.8	49.31	4	2010	2.34	4.74549	♂	58.5033	13.25	38.0333	0	3	22	4	1	0	30	4
51	13	53.5	68.13	5	2009	4.65	6.82519	♂	63.26	7.41667	37.77	0	3	5	3	0	0	11	3
52	14	54.5	55.37	6	2008	2.23	4.02745	♂	49.9067	8.27	31.07	0	5	14	0	0	0	19	2
53	15	50.05	45.59	5	2009	1.59	3.48761	♂	55.0667	10.6033	44.1367	0	4	27	0	0	0	31	2
54	16	50.25	58.16	5	2009	3.03	5.20977	♂	59.01	9.71333	38.9533	0	1	8	4	0	0	13	3
55	17	50.75	61.26	5	2009	2.47	4.03199	♂	51.4333	10.1767	38.4533	0	6	4	0	0	0	10	2
56	18	53.05	62.38	6	2008	3.92	6.28407	♂	61.6633	8.92	38.56	0	2	16	11	3	0	32	4
57	19	49.2	47.75	5	2009	2.32	4.85864	♂	64.9233	6.04333	33.24	0	2	12	2	0	0	16	3
58	20	48.6	55.45	5	2009	2.89	5.2119	♂	59.19	7.95	30.34	0	1	8	1	0	0	10	3
59	21	55.35	65.42	5	2009	3.78	5.77805	♂	61.1733	10.0767	36.1133	0		1	0	10	0	11	2
60	22	52.35	64.79	5	2009	2.92	4.50687	♂	57.8833	7.89333	32.96	0	2	8	0	0	0	10	2
61	23	47.35	43.29	4	2010	1.44	3.3264	♂	49.1533	10.27	39.87	0	11	2	0	0	0	13	2
62	24	45.25	42.43	4	2010	0.88	2.074	♂	50.2467	15.81	52.9267	0	7	7	0	0	0	14	2
63	25	46.5	38.48	4	2010	1.78	4.62578	♂	49.1433	14.79	46.5933	0	5	9	0	0	0	14	2
64	26	43.85	32.65	4	2010	1.76	5.39051	♂	56.47	12.3633	47.58	0	12	11	0	0	0	23	2
65	27	31.55	14.28	3	2011	0.45	3.15126	♂	54.3833	10.2233	38.94	0	11	11	0		0	22	2
66		62.6	102.03	8	2006
67		57	80.23	6	2008
68		54.15	66.27	5	2009
69		52.2	62.33	6	2008
70		53.2	59.96	5	2009
71		55.7	60.5	6	2008
72		53.2	58.83	5	2009
73		47.1	49.81	4	2010
74		47.35	41.4	6	2008
75		46.45	41.8	5	2009
76		50	59.51	4	2010
77		42.2	44.47	4	2010
78		43.45	35.65	4	2010
79		45.85	37.25	4	2010
80		48.45	45.76	4	2010
81		51.15	53.48	4	2010
82		50.95	54.26	5	2009
83		42.45	31.2	4	2010
84		42.75	34.2	4	2010
85		45.15	37.82	4	2010
86		46.65	37.09	4	2010
87		45.75	34.35	4	2010
88		41.5	29.19	4	2010
89		38.95	20.64	3	2011
90		36.95	20.41	3	2011
91		34.35	16.27	3	2011
92		33.85	14.06	3	2011
93		32.6	15.64	3	2011
94		33.8	16.79	3	2011
95		33.95	16.25	3	2011
96		30.5	11.51	3	2011
97		27.7	9.73	3	2011
98		29.25	8.7	3	2011
99		28.05	8.75	3	2011
100		28.45	10.14	3	2011
101		24.3	6.43	3	2011
102		25.9	6.27	3	2011
103		22.55	4.88	3	2011
104		24.4	6.53	3	2011
105		23.1	4.69	3	2011
106		20.4	2.39	2	2012

## Sheet: 2018.4 Area (teticular acini)
NO.	Developmental stage of acinus	Area						Relative area					Percent
		Sperm	Spermatocyte	NPs	Lumen	Acinus		Sperm	Spermatocyte	NPs	Lumen		Sperm	Spermatocyte	NPs	Lumen
♂1	3	52169.5	21362.9	36100.6	1739.51	111372		0.468424	0.191815	0.324143	0.0156188		46.8424	19.1815	32.4143	1.56188
(n=23)	3	13788.6	15645.1	29753.6	1518.49	60705.8		0.227138	0.25772	0.490127	0.0250139		22.7138	25.772	49.0127	2.50139
Ⅲ	3	65698.1	25915.8	59143.2	0	150757		0.435788	0.171904	0.392308	0		43.5788	17.1904	39.2308	0
	3	33994.4	16365.4	34714.7	1414.48	86489		0.393049	0.189219	0.401377	0.0163545		39.3049	18.9219	40.1377	1.63545
Ⅱ：6	3	79577.8	31805.1	49637	1768.11	162788		0.488843	0.195378	0.304918	0.0108614		48.8843	19.5378	30.4918	1.08614
Ⅲ：17	3	8739.12	20871.5	39192.2	8117.69	76920.4		0.113613	0.271338	0.509516	0.105534		11.3613	27.1338	50.9516	10.5534
	2	0	20135.6	23284.4	0	43420		0	0.46374	0.53626	0		0	46.374	53.626	0
	2	0	13377.8	17837.1	0	31214.9		0	0.428571	0.571429	0		0	42.8571	57.1429	0
	2	0	12397.5	32382.3	0	44779.9		0	0.276855	0.723145	0		0	27.6855	72.3145	0
	3	22613.6	18663.9	29680.8	1848.71	72807		0.310596	0.256348	0.407664	0.0253919		31.0596	25.6348	40.7664	2.53919
	3	29912.2	18034.7	53561.1	4963.17	106471		0.280942	0.169386	0.503058	0.0466152		28.0942	16.9386	50.3058	4.66152
	3	29423.4	22839.8	48009.3	2194.53	102467		0.28715	0.222899	0.468534	0.021417		28.715	22.2899	46.8534	2.1417
	3	49163.8	15816.8	39647.2	4071.84	108700		0.45229	0.145509	0.364741	0.0374596		45.229	14.5509	36.4741	3.74596
	3	24883.5	16121	39686.2	0	80690.6		0.308381	0.199787	0.491831	0		30.8381	19.9787	49.1831	0
	3	95651.9	38409.4	58142.1	3512.81	195716		0.488728	0.196251	0.297073	0.0179485		48.8728	19.6251	29.7073	1.79485
	3	52213.7	20645.2	46769	0	112194		0.465387	0.184014	0.416858	0		46.5387	18.4014	41.6858	0
	3	28635.5	29127	66535.4	0	124298		0.230378	0.234332	0.53529	0		23.0378	23.4332	53.529	0
	2	0	18357.1	14672.7	0	33029.8		0	0.555774	0.444226	0		0	55.5774	44.4226	0
	2	0	16160	15694.5	0	31854.5		0	0.507305	0.492695	0		0	50.7305	49.2695	0
	2	0	10049.6	10101.6	0	20151.2		0	0.49871	0.50129	0		0	49.871	50.129	0
	3	75266.7	33196.2	61888.9	0	170352		0.441831	0.194868	0.363301	0		44.1831	19.4868	36.3301	0
	3	97149.6	37034	55606.9	0	189791		0.511878	0.195131	0.292991	0		51.1878	19.5131	29.2991	0
	3	23765.4	9877.99	21596.9	975.059	56215.4		0.422757	0.175717	0.384181	0.0173451		42.2757	17.5717	38.4181	1.73451
♂2	3	15457.9	33154.6	47972.9	1071.26	97656.7		0.158289	0.339502	0.49124	0.0109697		15.8289	33.9502	49.124	1.09697
(n=15)	2	0	26760.8	61636.7	0	88397.5		0	0.302733	0.697267	0		0	30.2733	69.7267	0
Ⅱ	2	0	40250.4	48687.9	0	88938.3		0	0.452565	0.547435	0		0	45.2565	54.7435	0
	2	0	31576.3	68612.9	0	100189		0	0.315167	0.684833	0		0	31.5167	68.4833	0
Ⅱ：11	2	0	29298.6	77315.6	4417.67	111032		0	0.263875	0.696337	0.0397874		0	26.3875	69.6337	3.97874
Ⅲ：4	2	0	25005.7	54826.9	5793.15	85625.7		0	0.292035	0.640309	0.0676566		0	29.2035	64.0309	6.76566
	2	0	19360.8	33414.6	0	52775.4		0	0.366852	0.633148	0		0	36.6852	63.3148	0
	2	0	38812.5	54327.7	3450.41	96590.6		0	0.401825	0.562453	0.035722		0	40.1825	56.2453	3.5722
	2	0	12954	26729.6	3208.59	42892.2		0	0.302013	0.623181	0.074806		0	30.2013	62.3181	7.4806
	2	0	19600	46631.2	0	66231.2		0	0.295933	0.704067	0		0	29.5933	70.4067	0
	3	4360.46	23734.2	60973.7	0	89068.4		0.0489564	0.266472	0.684572	0		4.89564	26.6472	68.4572	0
	3	2165.93	21895.9	52843	0	76904.8		0.0281638	0.284714	0.687122	0		2.81638	28.4714	68.7122	0
	3	11214.5	21630.7	42554.2	2033.32	77432.7		0.144829	0.279349	0.549563	0.0262592		14.4829	27.9349	54.9563	2.62592
	2	0	13383	15268.1	0	28651.1		0	0.467102	0.532898	0		0	46.7102	53.2898	0
	2	0	43136.6	75014.5	2880.97	121032		0	0.356406	0.61979	0.0238034		0	35.6406	61.979	2.38034
♂3	2	0	17483.5	19821	0	37304.4		0	0.468669	0.531331	0		0	46.8669	53.1331	0
(n=28)	3	64470.9	25307.3	45562.5	0	135341		0.47636	0.18699	0.336651	0		47.636	18.699	33.6651	0
Ⅱ	3	35728.7	14701.3	28211.7	0	78641.7		0.454323	0.18694	0.358737	0		45.4323	18.694	35.8737	0
	3	80888.3	23170	50697.8	3707.82	158464		0.510452	0.146216	0.319933	0.0233985		51.0452	14.6216	31.9933	2.33985
Ⅱ：9	3	18076.3	29329.8	66327.4	2285.54	116019		0.155805	0.252801	0.571694	0.0196997		15.5805	25.2801	57.1694	1.96997
Ⅲ：16	3	12735.6	20211	26048.4	0	58994.9		0.215876	0.342589	0.441536	0		21.5876	34.2589	44.1536	0
Ⅳ：2	4	84520.7	23541.8	36438.6	0	144501		0.584914	0.162918	0.252168	0		58.4914	16.2918	25.2168	0
	3	19683.2	14844.3	20000.4	1526.29	56054.2		0.351146	0.26482	0.356805	0.0272289		35.1146	26.482	35.6805	2.72289
	2	0	15000.3	35767.8	3541.41	54309.5		0	0.276201	0.658591	0.065208		0	27.6201	65.8591	6.5208
	2	0	9191.55	10808.9	0	20000.4		0	0.459568	0.540432	0		0	45.9568	54.0432	0
	2	0	16794.4	22982.8	0	39777.2		0	0.422212	0.577788	0		0	42.2212	57.7788	0
	3	45546.9	19919.8	40063.2	2334.94	107865		0.422259	0.184674	0.37142	0.0216469		42.2259	18.4674	37.142	2.16469
	3	44291.1	20551.6	38640.9	0	103484		0.428001	0.198598	0.373401	0		42.8001	19.8598	37.3401	0
	3	64200.5	27598.1	52928.8	1151.87	145879		0.440093	0.189184	0.362826	0.00789606		44.0093	18.9184	36.2826	0.789606
	2	0	13180.2	26012	0	39192.2		0	0.336297	0.663703	0		0	33.6297	66.3703	0
	2	0	17007.6	45180.3	0	62187.9		0	0.273487	0.726513	0		0	27.3487	72.6513	0
	2	0	14958.7	30588.2	0	45546.9		0	0.328424	0.671576	0		0	32.8424	67.1576	0
	3	17647.3	18864.1	48118.5	0	84629.9		0.208523	0.222902	0.568576	0		20.8523	22.2902	56.8576	0
	3	53274.6	21115.9	40848.5	0	115239		0.462297	0.183236	0.354468	0		46.2297	18.3236	35.4468	0
	3	41295.7	15169.3	23466.4	0	79931.4		0.516639	0.189779	0.293582	0		51.6639	18.9779	29.3582	0
	3	9181.15	14815.7	29992.8	0	53989.6		0.170054	0.274417	0.555529	0		17.0054	27.4417	55.5529	0
	3	25348.9	20211	78977.1	0	124537		0.203545	0.162289	0.634166	0		20.3545	16.2289	63.4166	0
	3	74008.2	26207	63987.2	0	164202		0.450713	0.159602	0.389685	0		45.0713	15.9602	38.9685	0
	4	68451.7	19272.4	26110.8	0	113835		0.601325	0.169301	0.229374	0		60.1325	16.9301	22.9374	0
	3	55037.5	21214.7	34080.2	0	110332		0.498833	0.19228	0.308887	0		49.8833	19.228	30.8887	0
	3	38900.9	26230.4	49174.2	0	114305		0.340324	0.229476	0.430199	0		34.0324	22.9476	43.0199	0
	2	0	23484.6	51410.3	0	74894.9		0	0.313568	0.686432	0		0	31.3568	68.6432	0
	2	0	37629.5	97877.7	4508.67	140016		0	0.268752	0.699047	0.0322012		0	26.8752	69.9047	3.22012
♂4	4	30419.2	13926.4	21014.5	0	65360.1		0.46541	0.213072	0.321518	0		46.541	21.3072	32.1518	0
(n=40)	3	10785.4	15574.9	23528.8	1744.7	51633.9		0.208883	0.301642	0.455685	0.0337899		20.8883	30.1642	45.5685	3.37899
Ⅲ	3	11326.3	18806.9	16771	0	46904.2		0.241477	0.400965	0.357559	0		24.1477	40.0965	35.7559	0
	3	2566.35	10408.4	12683.6	0	25658.3		0.10002	0.405655	0.494325	0		10.002	40.5655	49.4325	0
Ⅱ：1	3	4695.88	15109.5	19178.8	0	38984.1		0.120456	0.387581	0.491963	0		12.0456	38.7581	49.1963	0
Ⅲ：33	2	0	11763.1	23409.2	0	35172.3		0	0.334442	0.665558	0		0	33.4442	66.5558	0
Ⅳ：6	3	1588.69	7751.07	16578.6	0	25918.4		0.0612961	0.299057	0.639647	0		6.12961	29.9057	63.9647	0
	3	6731.81	11395.7	21116.7	0	39244.2		0.171536	0.290379	0.538084	0		17.1536	29.0379	53.8084	0
	3	46956.2	21511.1	30871.7	0	99339		0.472687	0.216542	0.310771	0		47.2687	21.6542	31.0771	0
	3	2574.16	12577	24202.3	0	39353.4		0.0654113	0.31959	0.614998	0		6.54113	31.959	61.4998	0
	3	1674.5	10931.1	27579.9	0	40185.4		0.0416694	0.272016	0.686315	0		4.16694	27.2016	68.6315	0
	3	5629.34	11107.9	17192.2	0	33929.4		0.165913	0.327381	0.506705	0		16.5913	32.7381	50.6705	0
	3	36485.4	15754.3	38339.3	0	90579		0.402802	0.173929	0.423269	0		40.2802	17.3929	42.3269	0
	3	3125.39	7870.67	17811.1	0	28807.1		0.108494	0.27322	0.618287	0		10.8494	27.322	61.8287	0
	4	28900.7	11968.5	19896.4	0	60765.7		0.47561	0.196962	0.327428	0		47.561	19.6962	32.7428	0
	3	5299.12	11479.7	17098.6	0	33877.4		0.15642	0.338859	0.50472	0		15.642	33.8859	50.472	0
	3	18411.7	14095.4	15827.2	0	48334.3		0.380924	0.291624	0.327452	0		38.0924	29.1624	32.7452	0
	3	27218.4	15234.3	16258.8	0	58711.5		0.463596	0.259477	0.276926	0		46.3596	25.9477	27.6926	0
	4	53087.4	22722.9	26719.1	0	102529		0.517777	0.221623	0.2606	0		51.7777	22.1623	26.06	0
	3	2854.97	12584.8	18068.5	0	33508.2		0.0852022	0.375572	0.539226	0		8.52022	37.5572	53.9226	0
	3	7376.64	7948.68	7457.25	0	22782.6		0.323785	0.348893	0.327323	0		32.3785	34.8893	32.7323	0
	3	16401.8	8814.53	13895.2	0	39111.6		0.419359	0.225369	0.355272	0		41.9359	22.5369	35.5272	0
	3	34951.3	18653.5	28060.9	0	81665.7		0.42798	0.228413	0.343607	0		42.798	22.8413	34.3607	0
	3	17662.9	11656.5	21440.9	0	50760.2		0.347966	0.229638	0.422395	0		34.7966	22.9638	42.2395	0
	3	3728.62	11378.3	11877.5	0	26984.4		0.138177	0.421661	0.440162	0		13.8177	42.1661	44.0162	0
	3	12088.1	11149.5	15619.1	0	38856.7		0.311095	0.286938	0.401967	0		31.1095	28.6938	40.1967	0
	3	31064.1	11742.3	15639.9	0	58446.3		0.531497	0.200908	0.267595	0		53.1497	20.0908	26.7595	0
	3	17015.4	13955	15359.1	0	46329.6		0.367269	0.301212	0.331519	0		36.7269	30.1212	33.1519	0
	3	3000.58	6669.4	15270.7	0	24940.7		0.120309	0.26741	0.612281	0		12.0309	26.741	61.2281	0
	4	48448.7	13050.2	12969.6	0	74468.5		0.650594	0.175244	0.174162	0		65.0594	17.5244	17.4162	0
	3	32447.3	12852.6	16121	0	61420.9		0.528279	0.209254	0.262467	0		52.8279	20.9254	26.2467	0
	4	84000.6	26984.4	30107.2	0	141092		0.59536	0.191254	0.213387	0		59.536	19.1254	21.3387	0
	3	42408.5	24176.3	41672.7	0	108258		0.391738	0.223322	0.384941	0		39.1738	22.3322	38.4941	0
	3	61844.7	24974.5	41958.7	0	128778		0.480243	0.193935	0.325822	0		48.0243	19.3935	32.5822	0
	3	4503.47	11560.3	18991.5	0	35055.3		0.128468	0.329773	0.541759	0		12.8468	32.9773	54.1759	0
	3	13406.4	8481.71	21820.5	0	43708.6		0.306722	0.194051	0.499227	0		30.6722	19.4051	49.9227	0
	4	94180.3	22436.7	29530	0	146147		0.644422	0.153522	0.202057	0		64.4422	15.3522	20.2057	0
	3	37938.9	28554.9	49787.8	0	116282		0.326267	0.245567	0.428166	0		32.6267	24.5567	42.8166	0
	3	58225.3	32525.4	57978.3	0	148729		0.391486	0.218689	0.389825	0		39.1486	21.8689	38.9825	0
	3	21830.9	12694	28666.7	0	63191.6		0.345472	0.200881	0.453648	0		34.5472	20.0881	45.3648	0
♂5	5	39111.6	13242.6	13983.6	17597.9	83935.6		0.465971	0.157771	0.1666	0.209659		46.5971	15.7771	16.66	20.9659
(n=15)	5	38492.7	14888.5	14204.7	13973.2	81559.1		0.471961	0.182549	0.174164	0.171327		47.1961	18.2549	17.4164	17.1327
Ⅴ	5	42629.6	15320.1	35481.7	18172.5	111604		0.381972	0.137272	0.317926	0.16283		38.1972	13.7272	31.7926	16.283
	5	50323.4	19350.4	27494.1	8720.92	105889		0.475248	0.182742	0.25965	0.0823593		47.5248	18.2742	25.965	8.23593
Ⅲ：3	3	12098.5	14324.3	24103.4	8271.1	58797.3		0.205767	0.243621	0.409941	0.140671		20.5767	24.3621	40.9941	14.0671
Ⅳ：5	3	77606.9	26269.4	47762.3	0	151639		0.511789	0.173237	0.314975	0		51.1789	17.3237	31.4975	0
Ⅴ：7	5	93395	29166	40897.9	8603.92	172063		0.542796	0.169508	0.237692	0.0500045		54.2796	16.9508	23.7692	5.00045
	3	1604.3	8676.72	18130.9	0	28411.9		0.0564656	0.30539	0.638144	0		5.64656	30.539	63.8144	0
	4	91457.9	17987.9	18676.9	0	128123		0.713831	0.140396	0.145774	0		71.3831	14.0396	14.5774	0
	4	90953.5	22548.6	26495.6	0	139998		0.649679	0.161064	0.189257	0		64.9679	16.1064	18.9257	0
	4	227763	31368.3	31040.7	0	290172		0.784924	0.108102	0.106973	0		78.4924	10.8102	10.6973	0
	4	77120.6	12512	7272.64	2347.94	99253.2		0.777009	0.126061	0.0732736	0.0236561		77.7009	12.6061	7.32736	2.36561
	4	117007	13533.8	15593.1	0	146134		0.800683	0.0926124	0.106704	0		80.0683	9.26124	10.6704	0
	5	184120	35086.5	30538.8	4485.27	254230		0.724224	0.138011	0.120123	0.0176425		72.4224	13.8011	12.0123	1.76425
	5	148115	32925.8	21414.9	7805.67	210262		0.704433	0.156594	0.101849	0.0371236		70.4433	15.6594	10.1849	3.71236
♂6	2	0	18557.3	45193.3	0	63750.6		0	0.291092	0.708908	0		0	29.1092	70.8908	0
(n=15)	3	5005.3	17402.8	28820.1	0	51228.3		0.0977058	0.339712	0.562582	0		9.77058	33.9712	56.2582	0
Ⅱ	3	5182.11	25819.6	27873.7	0	58875.3		0.0880184	0.438546	0.473435	0		8.80184	43.8546	47.3435	0
	2	0	16825.6	25567.3	0	42392.9		0	0.396896	0.603104	0		0	39.6896	60.3104	0
Ⅱ：10	3	12978	16812.6	13294	0	43084.6		0.301221	0.390223	0.308556	0		30.1221	39.0223	30.8556	0
Ⅲ：5	2	0	12283.1	19124.1	0	31407.3		0	0.391092	0.608908	0		0	39.1092	60.8908	0
	2	0	31248.7	71769.5	0	103018		0	0.303332	0.696668	0		0	30.3332	69.6668	0
	3	6534.19	21778.9	24423.3	0	52736.4		0.123903	0.412977	0.46312	0		12.3903	41.2977	46.312	0
	2	0	14654.4	25544	0	40198.4		0	0.364552	0.635448	0		0	36.4552	63.5448	0
	2	0	24657.3	42811.6	0	67468.9		0	0.365462	0.634538	0		0	36.5462	63.4538	0
	3	11971.1	24358.3	56358.4	0	92687.8		0.129155	0.262799	0.608046	0		12.9155	26.2799	60.8046	0
	2	0	11825.5	22452.3	0	34277.9		0	0.34499	0.65501	0		0	34.499	65.501	0
	2	0	18237.5	25918.4	3429.61	47585.5		0	0.383258	0.54467	0.0720726		0	38.3258	54.467	7.20726
	2	0	13734	28318.3	0	42052.3		0	0.326594	0.673406	0		0	32.6594	67.3406	0
	2	0	10754.2	14963.9	0	25718.1		0	0.418158	0.581842	0		0	41.8158	58.1842	0
♂7	2	0	5345.92	15837.6	0	21183.5		0	0.252363	0.747637	0		0	25.2363	74.7637	0
(n=10)	2	0	9664.78	42244.7	0	51909.5		0	0.186185	0.813815	0		0	18.6185	81.3815	0
Ⅱ	3	889.254	15676.3	31290.3	0	47855.9		0.0185819	0.327574	0.653844	0		1.85819	32.7574	65.3844	0
	3	4118.65	10333	32465.5	0	46917.2		0.0877854	0.220239	0.691975	0		8.77854	22.0239	69.1975	0
Ⅱ：7	2	0	17855.3	31136.9	0	48992.1		0	0.364452	0.635548	0		0	36.4452	63.5548	0
Ⅲ：3	2	0	20429.4	27930.9	0	48360.3		0	0.422442	0.577558	0		0	42.2442	57.7558	0
	2	0	22395.1	44343.1	0	66738.2		0	0.335567	0.664433	0		0	33.5567	66.4433	0
	2	0	11113.1	32608.6	0	43721.6		0	0.254178	0.745822	0		0	25.4178	74.5822	0
	3	11219.7	22309.3	33799.4	0	67328.4		0.166641	0.331351	0.502008	0		16.6641	33.1351	50.2008	0
	2	0	8679.32	16149.6	0	24828.9		0	0.349565	0.650435	0		0	34.9565	65.0435	0
♂8	3	51327.1	19519.4	30752	0	101599		0.505195	0.192123	0.302682	0		50.5195	19.2123	30.2682	0
(n=12)	3	25066.3	19423.2	42249.1	0	86738.6		0.288987	0.223928	0.487086	0		28.8987	22.3928	48.7086	0
Ⅲ	3	17766.9	13081.4	85948.2	0	116796		0.152118	0.112002	0.73588	0		15.2118	11.2002	73.588	0
	3	2514.35	11744.9	61764.1	0	76023.4		0.0330734	0.154491	0.812436	0		3.30734	15.4491	81.2436	0
Ⅱ：2	3	7379.24	12899.4	22371.7	1300.08	43950.4		0.167899	0.293498	0.509022	0.0295805		16.7899	29.3498	50.9022	2.95805
Ⅲ：10	3	2158.13	18635.3	46927.6	0	67721.1		0.0318679	0.275178	0.692954	0		3.18679	27.5178	69.2954	0
	3	22470.5	24337.5	61101.1	0	107909		0.208236	0.225537	0.566227	0		20.8236	22.5537	56.6227	0
	3	44990.5	31864.9	70219.8	0	147075		0.305901	0.216657	0.477441	0		30.5901	21.6657	47.7441	0
	3	41883.9	40297.2	81334.9	0	163516		0.256146	0.246442	0.497412	0		25.6146	24.6442	49.7412	0
	2	0	11768.3	36363.2	0	48131.5		0	0.244503	0.755497	0		0	24.4503	75.5497	0
	3	4136.85	15941.6	31937.7	0	52016.1		0.0795301	0.306473	0.613996	0		7.95301	30.6473	61.3996	0
	2	0	17270.2	31651.7	0	48921.9		0	0.353016	0.646984	0		0	35.3016	64.6984	0
♂9	3	61116.7	17072.6	23557.4	0	101747		0.600675	0.167795	0.23153	0		60.0675	16.7795	23.153	0
(n=19)	4	54223.7	21037.9	15941.6	0	91203.1		0.594538	0.230671	0.174792	0		59.4538	23.0671	17.4792	0
Ⅲ/Ⅳ	4	46407.6	9365.76	5564.33	0	61337.7		0.756592	0.152692	0.0907164	0		75.6592	15.2692	9.07164	0
	4	26175.8	7311.64	6040.16	0	39527.6		0.662216	0.184976	0.152809	0		66.2216	18.4976	15.2809	0
Ⅱ：5	2	0	11227.5	19040.9	0	30268.4		0	0.37093	0.62907	0		0	37.093	62.907	0
Ⅲ：7	3	89624.8	53862.2	58828.5	0	202316		0.442995	0.266229	0.290776	0		44.2995	26.6229	29.0776	0
Ⅳ：7	3	4695.88	13141.2	20744	0	38581.1		0.121715	0.340612	0.537674	0		12.1715	34.0612	53.7674	0
	3	11633.1	17792.9	24948.5	0	54374.5		0.213944	0.327228	0.458827	0		21.3944	32.7228	45.8827	0
	2	0	14264.5	20333.2	0	34597.7		0	0.412295	0.587705	0		0	41.2295	58.7705	0
	2	0	7597.66	18320.7	0	25918.4		0	0.293138	0.706862	0		0	29.3138	70.6862	0
	2	0	24002	37762.1	12837	74601.1		0	0.321739	0.506187	0.172075		0	32.1739	50.6187	17.2075
	4	219081	44088.2	43271.8	0	306441		0.714921	0.143872	0.141207	0		71.4921	14.3872	14.1207	0
	4	57676.7	17566.7	19012.3	0	94255.7		0.611917	0.186372	0.20171	0		61.1917	18.6372	20.171	0
	3	23567.8	16568.2	27057.2	4589.27	71782.5		0.328323	0.230811	0.376933	0.063933		32.8323	23.0811	37.6933	6.3933
	4	59889.4	16755.4	15762.1	0	92407		0.648105	0.181322	0.170573	0		64.8105	18.1322	17.0573	0
	3	15418.9	22579.8	14371.1	0	52369.7		0.294424	0.43116	0.274415	0		29.4424	43.116	27.4415	0
	2	0	12634.2	13195.8	0	25830		0	0.489128	0.510872	0		0	48.9128	51.0872	0
	4	31695.9	10080.8	14566.1	0	56342.8		0.562555	0.178919	0.258526	0		56.2555	17.8919	25.8526	0
	3	32036.5	12842.2	14277.5	0	59156.2		0.541559	0.217089	0.241352	0		54.1559	21.7089	24.1352	0
♂10	3	30785.8	32304.3	54145.7	0	117236		0.262598	0.27555	0.461852	0		26.2598	27.555	46.1852	0
(n=16)	3	29335	19917.2	24181.5	0	73433.6		0.399476	0.271227	0.329297	0		39.9476	27.1227	32.9297	0
Ⅲ	3	9906.59	38789.1	34108.8	0	82804.6		0.119638	0.468442	0.41192	0		11.9638	46.8442	41.192	0
	3	73477.8	49556.4	49028.5	0	172063		0.427041	0.288013	0.284946	0		42.7041	28.8013	28.4946	0
Ⅱ：2	3	6112.97	22103.9	21118.5	0	49335.4		0.123906	0.448034	0.428059	0		12.3906	44.8034	42.8059	0
Ⅲ：14	2	0	17616.1	19314	0	36930		0	0.477012	0.522988	0		0	47.7012	52.2988	0
	3	5283.52	10010.6	28885.1	0	44179.3		0.119593	0.226591	0.653817	0		11.9593	22.6591	65.3817	0
	3	9703.78	17587.5	36170.8	0	63462		0.152907	0.277134	0.569959	0		15.2907	27.7134	56.9959	0
	3	22270.3	33646	63443.8	0	119360		0.186581	0.281887	0.531533	0		18.6581	28.1887	53.1533	0
	2	0	11594.1	17038.8	0	28632.9		0	0.404922	0.595078	0		0	40.4922	59.5078	0
	3	7901.88	29639.2	35190.5	0	72731.6		0.108644	0.407515	0.483841	0		10.8644	40.7515	48.3841	0
	3	21752.9	13554.6	10060	0	45367.5		0.479482	0.298773	0.221745	0		47.9482	29.8773	22.1745	0
	3	8837.93	17855.3	19589.6	0	46282.8		0.190955	0.385787	0.423258	0		19.0955	38.5787	42.3258	0
	3	51506.5	18341.5	25060.3	0	94908.3		0.542697	0.193255	0.264048	0		54.2697	19.3255	26.4048	0
	3	45593.7	31045.9	48417.5	0	125057		0.364583	0.248253	0.387163	0		36.4583	24.8253	38.7163	0
	3	22335.3	22119.5	37637.3	0	82092.1		0.272077	0.269448	0.458476	0		27.2077	26.9448	45.8476	0
♂11	3	20159	15166.7	16641	0	51966.7		0.387922	0.291854	0.320224	0		38.7922	29.1854	32.0224	0
(n=10)	2	0	12987.8	23432.6	0	36420.4		0	0.356607	0.643393	0		0	35.6607	64.3393	0
Ⅲ	3	22486.2	14789.7	24977.1	0	62252.9		0.361206	0.237574	0.40122	0		36.1206	23.7574	40.122	0
	2	0	20567.2	43050.8	0	63618		0	0.323293	0.676707	0		0	32.3293	67.6707	0
Ⅱ：2	3	27275.6	14680.5	21188.7	0	63144.8		0.431954	0.232489	0.335557	0		43.1954	23.2489	33.5557	0
Ⅲ：8	3	22447.1	19706.6	17486.1	0	59639.8		0.376379	0.330427	0.293194	0		37.6379	33.0427	29.3194	0
	3	35291.9	20681.6	27007.8	0	82981.4		0.425299	0.249232	0.325468	0		42.5299	24.9232	32.5468	0
	3	23708.2	17124.6	24269.9	0	65102.7		0.364166	0.26304	0.372793	0		36.4166	26.304	37.2793	0
	3	21113.3	25182.5	19701.4	0	65997.2		0.319912	0.38157	0.298519	0		31.9912	38.157	29.8519	0
	3	55963.2	37473.5	23466.4	0	116903		0.478714	0.320552	0.200734	0		47.8714	32.0552	20.0734	0
♂12	5	33276.8	27387.4	35939.4	3947.04	100551		0.330946	0.272375	0.357425	0.0392542		33.0946	27.2375	35.7425	3.92542
(n=30)	3	30057.8	11950.3	29855	0	71863.1		0.418265	0.166293	0.415443	0		41.8265	16.6293	41.5443	0
Ⅲ	3	20307.2	16310.8	27858.1	0	64476.1		0.314957	0.252974	0.432068	0		31.4957	25.2974	43.2068	0
	3	32733.4	21820.5	19181.4	0	73735.2		0.443931	0.295931	0.260138	0		44.3931	29.5931	26.0138	0
Ⅱ：3	3	13882.2	20304.6	28430.1	0	62617		0.221701	0.324267	0.454032	0		22.1701	32.4267	45.4032	0
Ⅲ：22	3	13463.6	47036.2	29714.6	0	90214.4		0.14924	0.521383	0.329377	0		14.924	52.1383	32.9377	0
Ⅳ：4	3	28552.3	18687.3	28175.3	0	75414.9		0.378603	0.247793	0.373604	0		37.8603	24.7793	37.3604	0
Ⅴ：1	2	0	21482.5	31048.5	0	52531		0	0.408949	0.591051	0		0	40.8949	59.1051	0
	3	26412.4	11664.3	14430.9	0	52507.6		0.503021	0.222145	0.274834	0		50.3021	22.2145	27.4834	0
	3	34449.5	27470.7	31914.3	0	93834.4		0.36713	0.292757	0.340113	0		36.713	29.2757	34.0113	0
	4	36264.4	15907.8	12564	0	64736.1		0.560188	0.245732	0.19408	0		56.0188	24.5732	19.408	0
	4	88556.1	30408.8	33430.2	0	152395		0.581095	0.199539	0.219365	0		58.1095	19.9539	21.9365	0
	4	41137.1	27889.3	21997.3	1578.3	92602		0.444235	0.301174	0.237547	0.0170439		44.4235	30.1174	23.7547	1.70439
	3	13325.8	12587.4	21396.7	0	47309.8		0.281671	0.266062	0.452267	0		28.1671	26.6062	45.2267	0
	3	33799.4	30354.2	15611.3	0	79765		0.423738	0.380546	0.195717	0		42.3738	38.0546	19.5717	0
	3	42720.6	28903.3	58513.9	0	130138		0.328272	0.222098	0.44963	0		32.8272	22.2098	44.963	0
	3	15278.5	20965.1	26740	0	62983.6		0.242579	0.332865	0.424555	0		24.2579	33.2865	42.4555	0
	4	156087	39920.2	52731.2	0	248739		0.627515	0.16049	0.211994	0		62.7515	16.049	21.1994	0
	3	53823.2	32595.6	69707.6	0	156126		0.344741	0.208777	0.446482	0		34.4741	20.8777	44.6482	0
	3	40502.6	18419.5	33755.2	0	92677.4		0.437028	0.198749	0.364223	0		43.7028	19.8749	36.4223	0
	3	16505.8	19633	51719.7	0	87858.5		0.187868	0.223461	0.588671	0		18.7868	22.3461	58.8671	0
	2	0	30780.7	67965.5	0	98746.1		0	0.311715	0.688285	0		0	31.1715	68.8285	0
	3	9677.78	35549.7	17875.7	0	63103.2		0.153364	0.563359	0.283277	0		15.3364	56.3359	28.3277	0
	3	14987.3	16635.8	20764.8	0	52387.9		0.286083	0.31755	0.396367	0		28.6083	31.755	39.6367	0
	3	26040.6	17202.6	20036.8	0	63280		0.411513	0.271849	0.316637	0		41.1513	27.1849	31.6637	0
	2	0	19748.2	28146.7	0	47894.9		0	0.412324	0.587676	0		0	41.2324	58.7676	0
	3	25720.7	22175.7	28405.1	0	76301.6		0.337093	0.290633	0.372274	0		33.7093	29.0633	37.2274	0
	3	21526.7	12610.8	19901.6	0	54039		0.398354	0.233364	0.368282	0		39.8354	23.3364	36.8282	0
	3	18250.5	11469.3	18580.7	0	48300.5		0.377853	0.237457	0.38469	0		37.7853	23.7457	38.469	0
	3	32179.5	15057.5	21560.5	0	68797.5		0.467743	0.218867	0.313391	0		46.7743	21.8867	31.3391	0
♂13	3	22426.3	32101.5	63584.2	2831.57	120944		0.185428	0.265425	0.525734	0.0234123		18.5428	26.5425	52.5734	2.34123
(n=11)	2	0	17967.1	23253.2	1648.5	42868.8		0	0.419118	0.542427	0.0384545		0	41.9118	54.2427	3.84545
Ⅲ	3	16745	26404.6	36810.4	2384.34	82344.3		0.203353	0.320661	0.44703	0.0289558		20.3353	32.0661	44.703	2.89558
	3	33336.6	37106.8	49064.9	0	119508		0.278948	0.310496	0.410557	0		27.8948	31.0496	41.0557	0
Ⅱ：3	2	0	13981	20413.8	0	34394.9		0	0.406486	0.593514	0		0	40.6486	59.3514	0
Ⅲ：5	3	31183.7	22096.1	36038.2	0	89318		0.349131	0.247387	0.403482	0		34.9131	24.7387	40.3482	0
Ⅳ：3	2	0	16430.4	20382.6	0	36813		0	0.44632	0.55368	0		0	44.632	55.368	0
	3	17285.8	33326.2	43643.6	3996.44	98252.1		0.175934	0.339191	0.4442	0.0406754		17.5934	33.9191	44.42	4.06754
	4	54158.7	29992.8	26139.4	0	110291		0.491053	0.271943	0.237004	0		49.1053	27.1943	23.7004	0
	4	78272.5	32772.4	42764.8	2509.15	156319		0.500724	0.209651	0.273574	0.0160515		50.0724	20.9651	27.3574	1.60515
	4	50461.2	23216.8	28417.1	4287.66	106383		0.474336	0.218238	0.267121	0.0403041		47.4336	21.8238	26.7121	4.03041
♂14	3	19571.4	32634.6	57050	9074.55	118331		0.165396	0.275792	0.482124	0.0766881		16.5396	27.5792	48.2124	7.66881
(n=19)	3	24574.1	26243.4	51022.9	7709.46	109550		0.224319	0.239557	0.46575	0.0703741		22.4319	23.9557	46.575	7.03741
Ⅲ	3	47198	22850.2	28991.7	5288.72	104329		0.452398	0.219021	0.277889	0.0506929		45.2398	21.9021	27.7889	5.06929
	2	0	14277.5	40003.4	0	54280.9		0	0.263029	0.736971	0		0	26.3029	73.6971	0
Ⅱ：5	3	6932.02	27993.3	53240.8	0	88166.1		0.0786245	0.317506	0.603869	0		7.86245	31.7506	60.3869	0
Ⅲ：14	2	0	33201.4	31760.9	0	64962.3		0	0.511087	0.488913	0		0	51.1087	48.8913	0
	2	0	14680.5	28396.3	0	43076.8		0	0.340798	0.659202	0		0	34.0798	65.9202	0
	3	8042.28	23978.6	34579.5	0	66600.4		0.120754	0.360037	0.519208	0		12.0754	36.0037	51.9208	0
	3	8372.5	24254.3	30484.2	0	63111		0.132663	0.384311	0.483026	0		13.2663	38.4311	48.3026	0
	3	7059.42	33549.8	53196.6	0	93805.8		0.0752557	0.357652	0.567093	0		7.52557	35.7652	56.7093	0
	3	11344.5	12197.3	12309.1	0	35851		0.316435	0.340223	0.343342	0		31.6435	34.0223	34.3342	0
	2	0	10834.9	11656.5	0	22491.4		0	0.481734	0.518266	0		0	48.1734	51.8266	0
	3	4654.28	28773.3	64356.5	0	97784.1		0.0475975	0.294254	0.658149	0		4.75975	29.4254	65.8149	0
	3	9014.74	28258.5	46264.6	0	83537.8		0.107912	0.338272	0.553816	0		10.7912	33.8272	55.3816	0
	3	5044.3	20905.3	21279.7	0	47229.2		0.106805	0.442634	0.450562	0		10.6805	44.2634	45.0562	0
	3	36979.4	59541	156883	0	253403		0.145931	0.234965	0.619104	0		14.5931	23.4965	61.9104	0
	2	0	16503.2	35869.2	0	52372.3		0	0.315113	0.684887	0		0	31.5113	68.4887	0
	3	30185.2	19683.2	34608.1	0	84476.5		0.357321	0.233002	0.409677	0		35.7321	23.3002	40.9677	0
	3	7987.68	27707.3	31602.3	0	67297.2		0.118693	0.411715	0.469593	0		11.8693	41.1715	46.9593	0
♂15	3	13871.8	17278	42777.8	0	73927.6		0.187641	0.233716	0.578644	0		18.7641	23.3716	57.8644	0
(n=31)	3	10288.8	29228.4	53396.8	0	92914		0.110735	0.314574	0.574691	0		11.0735	31.4574	57.4691	0
Ⅲ	3	4487.87	24730.1	54512.3	0	83730.2		0.0535992	0.295354	0.651047	0		5.35992	29.5354	65.1047	0
	2	0	18819.9	44501.7	0	63321.6		0	0.297212	0.702788	0		0	29.7212	70.2788	0
Ⅱ：4	2	0	20429.4	50755.1	0	71184.5		0	0.286993	0.713007	0		0	28.6993	71.3007	0
Ⅲ：27	3	16201.6	15281.1	19064.3	0	50547		0.320525	0.302315	0.37716	0		32.0525	30.2315	37.716	0
	3	23079	27291.2	49174.2	0	99544.4		0.231846	0.274162	0.493992	0		23.1846	27.4162	49.3992	0
	3	9443.77	25993.8	28276.7	0	63714.2		0.148221	0.407974	0.443805	0		14.8221	40.7974	44.3805	0
	3	11508.3	22673.4	41230.7	0	75412.3		0.152605	0.300659	0.546737	0		15.2605	30.0659	54.6737	0
	3	14194.3	28747.3	74455.5	0	117397		0.120908	0.244873	0.634219	0		12.0908	24.4873	63.4219	0
	3	21365.5	36326.8	73251.6	0	130944		0.163165	0.277423	0.559412	0		16.3165	27.7423	55.9412	0
	3	24553.3	35476.5	24626.1	0	84655.9		0.290036	0.419068	0.290896	0		29.0036	41.9068	29.0896	0
	3	84767.7	51992.7	72237.5	0	208998		0.405591	0.248771	0.345638	0		40.5591	24.8771	34.5638	0
	2	0	19951	52502.4	0	72453.4		0	0.275363	0.724637	0		0	27.5363	72.4637	0
	3	13065.8	22103.9	68334.7	0	103504		0.126234	0.213555	0.660211	0		12.6234	21.3555	66.0211	0
	3	36277.4	33981.4	110564	0	180823		0.200624	0.187927	0.611449	0		20.0624	18.7927	61.1449	0
	3	10325.2	20562	26061.4	0	56948.6		0.181308	0.361063	0.457629	0		18.1308	36.1063	45.7629	0
	3	5956.96	23716	25663.5	0	55336.5		0.10765	0.428578	0.463772	0		10.765	42.8578	46.3772	0
	3	15075.7	16544.8	25094.1	0	56714.6		0.265817	0.29172	0.442463	0		26.5817	29.172	44.2463	0
	2	0	18804.3	35351.7	0	54156.1		0	0.347225	0.652775	0		0	34.7225	65.2775	0
	3	8070.89	8619.52	15507.3	0	32197.7		0.250666	0.267706	0.481628	0		25.0666	26.7706	48.1628	0
	3	6820.21	21414.9	32117.1	0	60352.2		0.113007	0.354832	0.532161	0		11.3007	35.4832	53.2161	0
	3	19074.7	27559.1	46009.8	0	92643.6		0.205894	0.297474	0.496632	0		20.5894	29.7474	49.6632	0
	3	7948.68	30897.7	27075.4	0	65921.8		0.120577	0.468702	0.410721	0		12.0577	46.8702	41.0721	0
	3	15814.1	37861.3	30728.6	0	84404.1		0.187362	0.448572	0.364066	0		18.7362	44.8572	36.4066	0
	3	35063.1	26784.2	48056.1	0	109903		0.319036	0.243707	0.437258	0		31.9036	24.3707	43.7258	0
	3	13203.6	27335.4	31456.7	0	71995.7		0.183394	0.379681	0.436924	0		18.3394	37.9681	43.6924	0
	3	8596.12	40071	59190	0	107857		0.0796991	0.371519	0.548781	0		7.96991	37.1519	54.8781	0
	3	27603.3	24652.1	31318.9	0	83574.2		0.330284	0.294972	0.374743	0		33.0284	29.4972	37.4743	0
	3	24203.9	31922.1	63140.6	0	119267		0.202939	0.267654	0.529407	0		20.2939	26.7654	52.9407	0
	3	8544.11	11430.3	25788.4	0	45762.8		0.186705	0.249773	0.563523	0		18.6705	24.9773	56.3523	0
♂16	3	33744.8	18338.9	35635.1	0	87718.9		0.384693	0.209065	0.406243	0		38.4693	20.9065	40.6243	0
(n=13)	3	52754.6	23508	43420	0	119683		0.440787	0.19642	0.362793	0		44.0787	19.642	36.2793	0
Ⅲ	3	6716.2	10478.6	21518.9	2878.37	41592.1		0.161478	0.251938	0.517379	0.0692048		16.1478	25.1938	51.7379	6.92048
	4	65903.6	20413.8	14768.9	0	101086		0.651954	0.201945	0.146102	0		65.1954	20.1945	14.6102	0
Ⅱ：1	3	78228.3	31532.1	52918.4	0	162679		0.480876	0.19383	0.325294	0		48.0876	19.383	32.5294	0
Ⅲ：8	3	1003.66	26929.8	20827.3	1461.29	50222		0.0199845	0.536215	0.414704	0.0290966		1.99845	53.6215	41.4704	2.90966
Ⅳ：4	3	9694.36	14181.3	11073.1	0	34948.7		0.277388	0.405773	0.316838	0		27.7388	40.5773	31.6838	0
	4	128869	26279.8	20694.6	12548.4	188392		0.684048	0.139495	0.109849	0.0666078		68.4048	13.9495	10.9849	6.66078
	3	29433.8	16643.6	21716.5	6047.96	73841.8		0.398606	0.225395	0.294095	0.0819043		39.8606	22.5395	29.4095	8.19043
	3	34332.5	29886.2	46350.4	7384.44	117953		0.291068	0.253373	0.392955	0.0626047		29.1068	25.3373	39.2955	6.26047
	4	168880	31571.1	55157.9	6348.81	261958		0.644684	0.12052	0.21056	0.024236		64.4684	12.052	21.056	2.4236
	2	0	12106.3	14035.6	0	26142		0	0.463099	0.536901	0		0	46.3099	53.6901	0
	4	134168	24020.2	28882.5	4061.44	191132		0.701964	0.125673	0.151113	0.0212494		70.1964	12.5673	15.1113	2.12494
♂17	3	7600.26	24600.1	29875.8	0	62076.1		0.122434	0.396289	0.481277	0		12.2434	39.6289	48.1277	0
(n=10)	3	4419.5	24204.9	19031.3	0	47655.7		0.0927381	0.507911	0.39935	0		9.27381	50.7911	39.935	0
Ⅱ	3	27340.6	74471.1	91556.7	4935.1	198304		0.137873	0.375541	0.4617	0.0248866		13.7873	37.5541	46.17	2.48866
	2	0	56673	72752.4	0	129425		0	0.437882	0.562118	0		0	43.7882	56.2118	0
Ⅱ：6	2	0	44876.1	38937.3	0	83813.4		0	0.535428	0.464572	0		0	53.5428	46.4572	0
Ⅲ：4	3	14553.1	53131.6	69590.6	7634.06	144909		0.100429	0.366654	0.480235	0.0526816		10.0429	36.6654	48.0235	5.26816
	2	0	27754.1	12233.7	0	39987.8		0	0.694063	0.305937	0		0	69.4063	30.5937	0
	2	0	25814.4	32910.2	0	58724.5		0	0.439584	0.560416	0		0	43.9584	56.0416	0
	2	0	26131.6	20341	0	46472.6		0	0.562301	0.437699	0		0	56.2301	43.7699	0
	2	0	60331.4	77417.1	0	137748		0	0.437983	0.562017	0		0	43.7983	56.2017	0
♂18	2	0	10275.8	15874	0	26149.8		0	0.39296	0.60704	0		0	39.296	60.704	0
(n=32)	3	60227.4	21804.9	40986.3	0	123019		0.48958	0.177249	0.333171	0		48.958	17.7249	33.3171	0
Ⅲ	2	0	12922.8	34602.9	0	47525.7		0	0.271912	0.728088	0		0	27.1912	72.8088	0
	4	101825	28593.9	32941.4	1638.1	164998		0.617127	0.173298	0.199647	0.00992798		61.7127	17.3298	19.9647	0.992798
Ⅱ：2	4	68121.5	16497.4	6558.19	0	91177.1		0.747134	0.180938	0.0719281	0		74.7134	18.0938	7.19281	0
Ⅲ：16	3	23565.2	14802.7	13861.4	0	52229.3		0.451187	0.283417	0.265396	0		45.1187	28.3417	26.5396	0
Ⅳ：11	4	70729.4	25226.7	35731.3	2672.96	134360		0.526416	0.187754	0.265936	0.019894		52.6416	18.7754	26.5936	1.9894
Ⅴ：3	3	15970.2	15587.9	10359	949.057	42866.2		0.372559	0.363642	0.24166	0.02214		37.2559	36.3642	24.166	2.214
	3	24264.7	13440.2	21375.9	0	59080.8		0.410703	0.227489	0.361808	0		41.0703	22.7489	36.1808	0
	3	22933.4	13084	15346.1	0	51363.5		0.446492	0.254733	0.298775	0		44.6492	25.4733	29.8775	0
	4	252860	42382.5	68378.9	0	363621		0.695394	0.116557	0.18805	0		69.5394	11.6557	18.805	0
	4	74907.9	23079	25421.7	1154.47	124563		0.601365	0.18528	0.204087	0.00926815		60.1365	18.528	20.4087	0.926815
	4	127636	36852	45344.1	4316.26	214149		0.596017	0.172086	0.211741	0.0201554		59.6017	17.2086	21.1741	2.01554
	4	253193	52830	65035.1	8419.31	379477		0.667215	0.139218	0.171381	0.0221866		66.7215	13.9218	17.1381	2.21866
	4	88249.3	23245.4	33638.2	2067.12	147200		0.59952	0.157917	0.22852	0.014043		59.952	15.7917	22.852	1.4043
	3	31415.1	17324.8	24761.3	0	73501.2		0.427409	0.235708	0.336883	0		42.7409	23.5708	33.6883	0
	3	50541.8	28037.5	30050	0	108629		0.465269	0.258102	0.276629	0		46.5269	25.8102	27.6629	0
	3	21737.3	14774.1	23201.2	3336	63048.6		0.344771	0.234329	0.367989	0.0529116		34.4771	23.4329	36.7989	5.29116
	3	47047.2	18793.9	22309.3	0	88150.5		0.533715	0.213203	0.253082	0		53.3715	21.3203	25.3082	0
	5	80378.6	19428.4	36090.2	5179.51	141077		0.569751	0.137715	0.25582	0.0367142		56.9751	13.7715	25.582	3.67142
	5	50292.2	11110.5	20824.7	6570.6	88797.9		0.566367	0.125121	0.234517	0.0739949		56.6367	12.5121	23.4517	7.39949
	3	16113.2	14820.9	33599.2	2132.13	66665.4		0.241702	0.222318	0.503998	0.0319825		24.1702	22.2318	50.3998	3.19825
	4	66213	15816.8	22761.8	2189.33	106981		0.618924	0.147847	0.212765	0.0204647		61.8924	14.7847	21.2765	2.04647
	4	86642.4	22288.5	33653.8	2087.93	144673		0.598886	0.154062	0.23262	0.0144321		59.8886	15.4062	23.262	1.44321
	4	115681	21334.3	35710.5	4628.28	177354		0.65226	0.120292	0.201352	0.0260963		65.226	12.0292	20.1352	2.60963
	3	8622.12	12228.5	14251.5	0	35102.1		0.24563	0.34837	0.406	0		24.563	34.837	40.6	0
	3	40526	23885	31058.9	0	95469.9		0.42449	0.250184	0.325326	0		42.449	25.0184	32.5326	0
	3	38107.9	17283.2	19698.8	0	75089.9		0.507497	0.230167	0.262336	0		50.7497	23.0167	26.2336	0
	3	25385.3	15317.5	23885	787.847	65375.7		0.388299	0.2343	0.36535	0.0120511		38.8299	23.43	36.535	1.20511
	3	43833.4	30336	54764.5	0	128934		0.339968	0.235283	0.424748	0		33.9968	23.5283	42.4748	0
	3	38300.3	19488.2	27494.1	0	85282.5		0.449099	0.228513	0.322388	0		44.9099	22.8513	32.2388	0
	5	14670.1	24155.5	38716.3	5889.35	83431.2		0.175834	0.289525	0.464051	0.0705893		17.5834	28.9525	46.4051	7.05893
♂19	3	19358.2	20549	22382.1	0	62289.3		0.310778	0.329896	0.359325	0		31.0778	32.9896	35.9325	0
(n=16)	3	10052.2	32707.4	57518.1	0	100278		0.100244	0.326168	0.573588	0		10.0244	32.6168	57.3588	0
Ⅲ	3	9716.78	17164.2	20561.5	0	47442.5		0.204812	0.36179	0.433398	0		20.4812	36.179	43.3398	0
	3	5228.91	20629.6	12777.2	0	38635.7		0.135339	0.533952	0.330709	0		13.5339	53.3952	33.0709	0
Ⅱ：2	3	46314	52481.6	41953.5	0	140749		0.329054	0.372873	0.298073	0		32.9054	37.2873	29.8073	0
Ⅲ：12	4	92469.4	15710.1	6750	0	114930		0.804575	0.136694	0.0587317	0		80.4575	13.6694	5.87317	0
Ⅳ：2	3	22168.9	37294	36833.8	0	96296.8		0.230215	0.387282	0.382503	0		23.0215	38.7282	38.2503	0
	3	11643.5	42000.3	17649.9	0	71293.7		0.163317	0.589117	0.247566	0		16.3317	58.9117	24.7566	0
	3	38643.5	29922.6	20250	0	88816.1		0.435096	0.336905	0.227999	0		43.5096	33.6905	22.7999	0
	3	60282	58001.7	83210.2	0	201494		0.299175	0.287858	0.412966	0		29.9175	28.7858	41.2966	0
	4	242597	54694.3	32117.1	0	329409		0.736463	0.166038	0.0974994	0		73.6463	16.6038	9.74994	0
	2	0	15621.7	14230.7	0	29852.4		0	0.523299	0.476701	0		0	52.3299	47.6701	0
	2	0	63269.6	43399.2	0	106669		0	0.593141	0.406859	0		0	59.3141	40.6859	0
	3	12756.4	45357.1	15005.5	0	73119		0.17446	0.620319	0.20522	0		17.446	62.0319	20.522	0
	3	7353.24	21758.1	23861.6	0	52973		0.138811	0.41074	0.450449	0		13.8811	41.074	45.0449	0
	3	1929.32	36230.6	23003.6	0	61163.5		0.0315436	0.592356	0.3761	0		3.15436	59.2356	37.61	0
♂20	3	17018	25185.1	32840	0	75043.1		0.226777	0.335609	0.437615	0		22.6777	33.5609	43.7615	0
(n=10)	3	7220.63	19264.6	15707.5	0	42192.7		0.171135	0.456585	0.372281	0		17.1135	45.6585	37.2281	0
Ⅲ	3	3525.81	14690.9	16292.6	0	34509.3		0.10217	0.425708	0.472122	0		10.217	42.5708	47.2122	0
	3	14103.2	28359.9	30588.2	0	73051.4		0.193059	0.388219	0.418722	0		19.3059	38.8219	41.8722	0
Ⅱ：1	2	0	13513	23500.2	0	37013.2		0	0.365086	0.634914	0		0	36.5086	63.4914	0
Ⅲ：8	3	7296.04	14667.5	21568.3	0	43531.8		0.167602	0.336937	0.495461	0		16.7602	33.6937	49.5461	0
Ⅳ：1	4	129340	39675.8	42418.9	0	211434		0.611725	0.187651	0.200625	0		61.1725	18.7651	20.0625	0
	3	42718	26342.2	30177.4	0	99237.6		0.430462	0.265446	0.304093	0		43.0462	26.5446	30.4093	0
	3	30216.4	29022.9	38308.1	0	97547.5		0.309761	0.297526	0.392712	0		30.9761	29.7526	39.2712	0
	3	61779.7	28549.7	39980	0	130309		0.4741	0.219092	0.306808	0		47.41	21.9092	30.6808	0
♂21	5	23606.8	30029.2	51176.3	10117.2	114930		0.205403	0.261284	0.445284	0.0880297		20.5403	26.1284	44.5284	8.80297
(n=11)	5	35224.3	29717.2	59790.6	2002.12	126734		0.277938	0.234484	0.471779	0.0157978		27.7938	23.4484	47.1779	1.57978
Ⅴ	5	37166.6	22733.1	31407.3	6354.78	97661.8		0.380565	0.232774	0.321592	0.0650693		38.0565	23.2774	32.1592	6.50693
	5	7426.05	19563.6	15049.7	4675.08	46714.4		0.158967	0.418791	0.322164	0.100078		15.8967	41.8791	32.2164	10.0078
	5	16095	13357	25759.7	3499.81	58711.5		0.274136	0.227502	0.438751	0.0596103		27.4136	22.7502	43.8751	5.96103
Ⅲ：1	5	87900.9	34485.9	37873.9	2360.94	162622		0.540524	0.212062	0.232896	0.014518		54.0524	21.2062	23.2896	1.4518
Ⅴ：10	3	28814.9	23991.6	47442.5	0	100249		0.287434	0.23932	0.473246	0		28.7434	23.932	47.3246	0
	5	24769.1	43339.4	78753.5	12233.7	159096		0.155687	0.272411	0.495007	0.0768954		15.5687	27.2411	49.5007	7.68954
	5	72892.8	36631	47130.8	21021.9	177676		0.410256	0.206167	0.265262	0.118316		41.0256	20.6167	26.5262	11.8316
	5	110634	33718.8	53981.8	9708.98	208044		0.531783	0.162076	0.259474	0.046668		53.1783	16.2076	25.9474	4.6668
	5	77008.8	31474.9	44764.3	12673.2	165921		0.464129	0.189698	0.269793	0.0763806		46.4129	18.9698	26.9793	7.63806
♂22	3	35091.7	45770.6	61727.7	0	142590		0.246102	0.320994	0.432904	0		24.6102	32.0994	43.2904	0
(n=10)	3	3518.01	22712.4	43383.6	1240.28	70854.3		0.0496514	0.32055	0.612294	0.0175046		4.96514	32.055	61.2294	1.75046
Ⅲ	3	6625.2	30658.4	35416.7	0	72700.4		0.0911302	0.42171	0.48716	0		9.11302	42.171	48.716	0
	3	24490.9	26204.4	42546.4	0	93241.6		0.26266	0.281037	0.456302	0		26.266	28.1037	45.6302	0
Ⅱ：2	3	56829	39324.8	26352.6	0	122506		0.463886	0.321002	0.215112	0		46.3886	32.1002	21.5112	0
Ⅲ：8	2	0	24158.1	50292.2	0	74450.3		0	0.324486	0.675514	0		0	32.4486	67.5514	0
	3	100132	50211.6	57809.3	0	208153		0.48105	0.241225	0.277725	0		48.105	24.1225	27.7725	0
	3	103497	37247.2	54088.5	0	194832		0.531209	0.191176	0.277615	0		53.1209	19.1176	27.7615	0
	2	0	19173.6	21193.9	0	40367.4		0	0.474976	0.525024	0		0	47.4976	52.5024	0
	3	12964.4	34933.1	51264.7	0	99162.2		0.130739	0.352283	0.516978	0		13.0739	35.2283	51.6978	0
♂23	2	0	19061.7	23305.2	0	42366.9		0	0.44992	0.55008	0		0	44.992	55.008	0
(n=13)	2	0	27605.7	52653.2	0	80258.8		0	0.343958	0.656042	0		0	34.3958	65.6042	0
Ⅱ	2	0	8845.73	19990	0	28835.7		0	0.306763	0.693237	0		0	30.6763	69.3237	0
	2	0	14737.7	19350.4	0	34088		0	0.432342	0.567658	0		0	43.2342	56.7658	0
Ⅱ：11	2	0	26217.4	34790.1	0	61007.5		0	0.42974	0.57026	0		0	42.974	57.026	0
Ⅲ：2	2	0	25606.3	49351	0	74957.3		0	0.341612	0.658388	0		0	34.1612	65.8388	0
	2	0	35042.3	57484.3	0	92526.6		0	0.378727	0.621273	0		0	37.8727	62.1273	0
	2	0	29774.4	62208.7	0	91983.1		0	0.323694	0.676306	0		0	32.3694	67.6306	0
	3	6466.59	22972.4	27239.2	0	56678.2		0.114093	0.405312	0.480595	0		11.4093	40.5312	48.0595	0
	3	25060.3	32720.4	69094	0	126875		0.19752	0.257895	0.544584	0		19.752	25.7895	54.4584	0
	2	0	14792.4	15972.8	0	30765.1		0	0.480816	0.519184	0		0	48.0816	51.9184	0
	2	0	8726.12	12311.7	0	21037.9		0	0.414782	0.585218	0		0	41.4782	58.5218	0
	2	0	16674.8	25135.7	0	41810.5		0	0.398818	0.601182	0		0	39.8818	60.1182	0
♂24	3	14610.3	19532.4	24321.9	0	58464.5		0.2499	0.334089	0.416011	0		24.99	33.4089	41.6011	0
(n=14)	3	1661.5	16087.2	22725.4	0	40474		0.041051	0.397469	0.56148	0		4.1051	39.7469	56.148	0
Ⅱ？Ⅲ？	3	4719.28	17714.9	41066.9	0	63501		0.0743182	0.27897	0.646712	0		7.43182	27.897	64.6712	0
	3	8003.28	17387.2	34236.3	0	59626.8		0.134223	0.291601	0.574176	0		13.4223	29.1601	57.4176	0
Ⅱ：7	3	9989.8	15686.7	22246.9	0	47923.5		0.208453	0.327329	0.464218	0		20.8453	32.7329	46.4218	0
Ⅲ：7	3	1723.9	10177	16807.4	0	28708.3		0.0600489	0.354497	0.585454	0		6.00489	35.4497	58.5454	0
	2	0	9519.17	29732.8	0	39252		0	0.242515	0.757485	0		0	24.2515	75.7485	0
	2	0	9846.79	26261.6	0	36108.4		0	0.272701	0.727299	0		0	27.2701	72.7299	0
	3	7132.23	20881.9	57551.9	0	85565.9		0.0833536	0.244044	0.672602	0		8.33536	24.4044	67.2602	0
	2	0	12644.6	35845.8	0	48490.3		0	0.260765	0.739235	0		0	26.0765	73.9235	0
	2	0	11521.3	19264.6	0	30785.8		0	0.37424	0.62576	0		0	37.424	62.576	0
	2	0	24059.2	48544.9	0	72604.2		0	0.331376	0.668624	0		0	33.1376	66.8624	0
	2	0	13455.8	17834.5	0	31290.3		0	0.430032	0.569968	0		0	43.0032	56.9968	0
	2	0	23232.4	61605.5	0	84837.9		0	0.273845	0.726155	0		0	27.3845	72.6155	0
♂25	3	3967.84	18604.1	21186.1	0	43758		0.0906768	0.425159	0.484164	0		9.06768	42.5159	48.4164	0
(n=14)	2	0	25572.5	55749.9	0	81322.5		0	0.314458	0.685542	0		0	31.4458	68.5542	0
Ⅲ	3	17332.6	68306.1	141628	0	227267		0.0762657	0.300555	0.623179	0		7.62657	30.0555	62.3179	0
	3	18531.3	86738.6	103408	0	208678		0.0888033	0.415657	0.495539	0		8.88033	41.5657	49.5539	0
Ⅱ：5	2	0	21955.7	32928.4	0	54884.1		0	0.400038	0.599962	0		0	40.0038	59.9962	0
Ⅲ：9	3	7673.06	100512	118630	0	226814		0.0338297	0.443145	0.523025	0		3.38297	44.3145	52.3025	0
	3	2207.53	23617.2	30341.2	0	56166		0.0393037	0.42049	0.540206	0		3.93037	42.049	54.0206	0
	2	0	31194.1	32840	0	64034		0	0.487148	0.512852	0		0	48.7148	51.2852	0
	3	9017.34	65445.9	124332	0	198795		0.04536	0.329213	0.625427	0		4.536	32.9213	62.5427	0
	3	16628	41732.5	68233.3	0	126594		0.131349	0.329657	0.538994	0		13.1349	32.9657	53.8994	0
	3	4056.24	25876.8	33035	0	62968		0.0644176	0.410951	0.524631	0		6.44176	41.0951	52.4631	0
	3	4160.25	23731.6	18029.5	0	45921.4		0.0905951	0.516788	0.392616	0		9.05951	51.6788	39.2616	0
	2	0	37590.5	39358.6	0	76949		0	0.488511	0.511489	0		0	48.8511	51.1489	0
	2	0	23291.8	23622.8	0	46914.6		0	0.496472	0.503528	0		0	49.6472	50.3528	0
♂26	2	0	21531.9	59182.2	0	80714.1		0	0.266768	0.733232	0		0	26.6768	73.3232	0
(n=23)	2	0	21152.3	47816.9	0	68969.1		0	0.306692	0.693308	0		0	30.6692	69.3308	0
Ⅱ	2	0	28840.9	40325.8	0	69166.8		0	0.416977	0.583023	0		0	41.6977	58.3023	0
	2	0	29514.4	37931.1	0	67445.5		0	0.437604	0.562396	0		0	43.7604	56.2396	0
Ⅱ：12	2	0	34363.7	22031.1	0	56394.8		0	0.609341	0.390659	0		0	60.9341	39.0659	0
Ⅲ：11	3	1992.3	16984.2	21419.5	0	40396		0.0493192	0.420443	0.530238	0		4.93192	42.0443	53.0238	0
	2	0	25796.2	30159.2	0	55955.4		0	0.461013	0.538987	0		0	46.1013	53.8987	0
	2	0	22819	17540.7	0	40359.6		0	0.565391	0.434609	0		0	56.5391	43.4609	0
	2	0	28978.7	21646.3	0	50625		0	0.572419	0.427581	0		0	57.2419	42.7581	0
	3	25161.7	36971.6	72593.8	0	134727		0.186761	0.274419	0.538821	0		18.6761	27.4419	53.8821	0
	2	0	15606.1	36732.4	0	52338.5		0	0.298177	0.701823	0		0	29.8177	70.1823	0
	3	15613.9	25164.3	22748.8	0	63527		0.245784	0.39612	0.358096	0		24.5784	39.612	35.8096	0
	3	5790.55	29558.6	57793.7	3179.99	96322.8		0.0601161	0.30687	0.6	0.0330139		6.01161	30.687	60	3.30139
	3	14771.5	36282.6	113897	0	164951		0.0895506	0.219959	0.69049	0		8.95506	21.9959	69.049	0
	3	1755.11	40658.6	37733.5	0	80147.2		0.0218985	0.5073	0.470802	0		2.18985	50.73	47.0802	0
	3	3900.23	24566.3	35237.3	650.039	64353.9		0.0606061	0.381737	0.547556	0.010101		6.06061	38.1737	54.7556	1.0101
	3	3804.03	23942.2	38750.1	4615.28	71111.7		0.0534937	0.336685	0.544919	0.0649018		5.34937	33.6685	54.4919	6.49018
	3	4571.07	43646.2	74107.1	6362.58	128687		0.0355209	0.339166	0.575871	0.0494423		3.55209	33.9166	57.5871	4.94423
	3	4451.47	17857.9	34701.7	0	57011		0.0780808	0.313235	0.608684	0		7.80808	31.3235	60.8684	0
	3	3138.39	28209.1	52260.5	1541.89	85149.9		0.0368572	0.331287	0.613747	0.018108		3.68572	33.1287	61.3747	1.8108
	2	0	29920	61127.1	0	91047.1		0	0.328621	0.671379	0		0	32.8621	67.1379	0
	2	0	22634.4	23354.6	0	45989		0	0.492169	0.507831	0		0	49.2169	50.7831	0
	2	0	11926.9	26196.6	0	38123.5		0	0.31285	0.68715	0		0	31.285	68.715	0
♂27	2	0	5642.34	10993.5	0	16635.8		0	0.339168	0.660832	0		0	33.9168	66.0832	0
(n=22)	2	0	5642.34	13240	0	18882.3		0	0.298816	0.701184	0		0	29.8816	70.1184	0
Ⅱ？Ⅲ？	2	0	5345.92	13648.2	0	18994.1		0	0.281451	0.718549	0		0	28.1451	71.8549	0
	2	0	7670.46	14246.3	0	21916.7		0	0.349982	0.650018	0		0	34.9982	65.0018	0
Ⅱ：11	2	0	4500.87	10359	0	14859.9		0	0.302887	0.697113	0		0	30.2887	69.7113	0
Ⅲ：11	3	32910.2	12930.6	28118.1	0	73958.8		0.44498	0.174835	0.380186	0		44.498	17.4835	38.0186	0
	3	46519.4	18008.7	25876.8	0	90404.8		0.514568	0.1992	0.286232	0		51.4568	19.92	28.6232	0
	3	6921.62	13723.6	24769.1	0	45414.3		0.15241	0.302187	0.545402	0		15.241	30.2187	54.5402	0
	3	6580.99	10330.4	8796.33	0	25707.7		0.255993	0.401841	0.342167	0		25.5993	40.1841	34.2167	0
	2	0	6092.17	13156.8	0	19249		0	0.316493	0.683507	0		0	31.6493	68.3507	0
	3	8460.91	5660.16	18661.3	0	32782.4		0.258093	0.172659	0.569248	0		25.8093	17.2659	56.9248	0
	3	3749.43	6336.58	10314.8	0	20400.8		0.183788	0.310604	0.505608	0		18.3788	31.0604	50.5608	0
	3	11094.9	14106.4	27676.1	0	52877.4		0.209823	0.266777	0.523401	0		20.9823	26.6777	52.3401	0
	3	4482.67	6456.19	10806.2	0	21745.1		0.206146	0.296903	0.496951	0		20.6146	29.6903	49.6951	0
	3	10957.1	7355.84	6885.21	0	25198.1		0.434836	0.29192	0.273243	0		43.4836	29.192	27.3243	0
	3	4521.67	7673.06	7795.27	0	19990		0.226197	0.383845	0.389958	0		22.6197	38.3845	38.9958	0
	2	0	10606	20130.4	0	30736.4		0	0.345064	0.654936	0		0	34.5064	65.4936	0
	2	0	9849.39	13812	0	23661.4		0	0.416264	0.583736	0		0	41.6264	58.3736	0
	2	0	12270.1	23144	0	35414.1		0	0.346476	0.653524	0		0	34.6476	65.3524	0
	3	38633.1	15632.1	27933.5	0	82198.7		0.469997	0.190175	0.339829	0		46.9997	19.0175	33.9829	0
	2	0	6258.58	12514.6	0	18773.1		0	0.333379	0.666621	0		0	33.3379	66.6621	0
	2	0	8216.49	14464.7	0	22681.2		0	0.362261	0.637739	0		0	36.2261	63.7739	0

## Sheet: 2018.4 Area (ovarian acini)
NO.	Developmental stage of acinus	Area					Relative area				Percentage
		Ovum	NPs & oocytes	Lumen	Acinus		Ovum	NPs & oocytes	Lumen		Ovum	NPs & oocytes	Lumen
♀1	6	0	47172	60027.2	107199		0	0.440041	0.559959		0	44.0041	55.9959
	6	0	58420.3	59314.8	117735		0	0.496201	0.503799		0	49.6201	50.3799
VI	6	2613.16	57648.1	43999.8	104261		0.0250636	0.55292	0.422016		2.50636	55.292	42.2016
	6	0	45734.1	62013.7	107748		0	0.424455	0.575545		0	42.4455	57.5545
	6	0	60828.1	53074.4	113902		0	0.534036	0.465964		0	53.4036	46.5964
	6	0	72723.8	62242.5	134966		0	0.538829	0.461171		0	53.8829	46.1171
	6	0	78340.1	50809.7	129150		0	0.606583	0.393417		0	60.6583	39.3417
	6	0	65383.5	54759.3	120143		0	0.544215	0.455785		0	54.4215	45.5785
	6	4906.49	72487.2	58399.5	135793		0.0361321	0.533806	0.430062		3.61321	53.3806	43.0062
	6	0	67513.1	42871.4	110384		0	0.611618	0.388382		0	61.1618	38.8382
♀2	6	4641.28	45198.5	21300.5	71140.3		0.0652412	0.635344	0.299415		6.52412	63.5344	29.9415
	6	15928.6	78709.3	60588.8	155227		0.102615	0.50706	0.390325		10.2615	50.706	39.0325
VI	5	41105.9	65032.5	48308.3	154447		0.266149	0.421068	0.312783		26.6149	42.1068	31.2783
	6	0	60141.6	28521.1	88662.7		0	0.678319	0.321681		0	67.8319	32.1681
V:1	6	3302.2	31178.5	12324.7	46805.4		0.0705516	0.66613	0.263319		7.05516	66.613	26.3319
VI:9	6	1058.26	18260.9	12709.6	32028.7		0.0330411	0.570141	0.396818		3.30411	57.0141	39.6818
	6	0	41246.3	15936.4	57182.6		0	0.721308	0.278692		0	72.1308	27.8692
	6	18472.1	60003.8	66264.4	144740		0.127622	0.414562	0.457816		12.7622	41.4562	45.7816
	6	0	25361.9	11256.1	36618		0	0.692608	0.307392		0	69.2608	30.7392
	6	0	88501.5	18793.9	107295		0	0.824839	0.175161		0	82.4839	17.5161
♀3	6	10546.2	48123.7	25947	84616.9		0.124635	0.568724	0.30664		12.4635	56.8724	30.664
	6	4992.3	84401.1	20946.9	110340		0.0452446	0.764917	0.189839		4.52446	76.4917	18.9839
VI	6	0	62843.2	11596.7	74439.9		0	0.844214	0.155786		0	84.4214	15.5786
	6	6258.58	70316	32210.7	108785		0.0575314	0.646374	0.296094		5.75314	64.6374	29.6094
	6	0	47291.6	23219.4	70511		0	0.670698	0.329302		0	67.0698	32.9302
	6	1874.71	38921.7	11425.1	52221.5		0.0358992	0.74532	0.218781		3.58992	74.532	21.8781
	6	0	33789	10871.3	44660.3		0	0.756579	0.243421		0	75.6579	24.3421
	6	0	38763.1	10192.6	48955.7		0	0.791799	0.208201		0	79.1799	20.8201
	6	0	47086.2	13372.6	60458.8		0	0.778815	0.221185		0	77.8815	22.1185
	6	0	28167.5	8463.51	36631		0	0.768952	0.231048		0	76.8952	23.1048
♀4	5	7023.02	36082.4	24116.4	67221.8		0.104475	0.536766	0.358759		10.4475	53.6766	35.8759
	5	23513.2	62749.6	44496.5	130759		0.179821	0.479886	0.340293		17.9821	47.9886	34.0293
VI	6	3692.22	41560.9	32377.1	77630.3		0.0475616	0.53537	0.417069		4.75616	53.537	41.7069
	6	0	24051.4	17140.2	41191.7		0	0.583891	0.416109		0	58.3891	41.6109
V:3	5	8034.48	49821.6	35276.3	93132.4		0.0862695	0.534954	0.378776		8.62695	53.4954	37.8776
VI:7	6	0	62128.1	44067.4	106196		0	0.585035	0.414965		0	58.5035	41.4965
	6	2189.33	30234.6	17174	49598		0.0441416	0.609594	0.346265		4.41416	60.9594	34.6265
	6	0	36680.4	30549.2	67229.6		0	0.545599	0.454401		0	54.5599	45.4401
	6	1866.91	33627.8	13011.2	48505.9		0.0384883	0.693273	0.268239		3.84883	69.3273	26.8239
	6	0	39088.1	28981.3	68069.5		0	0.574239	0.425761		0	57.4239	42.5761
♀5	6	0	108421	27657.9	136079		0	0.796752	0.203248		0	79.6752	20.3248
	5	21667.1	217472	99414.4	338553		0.0639991	0.642356	0.293645		6.39991	64.2356	29.3645
V	5	15304.5	94934.7	53695.5	163935		0.0933574	0.579101	0.327542		9.33574	57.9101	32.7542
	5	30336	181998	127158	339492		0.0893571	0.536089	0.374554		8.93571	53.6089	37.4554
V:6	5	9676.16	68113.7	26622	104412		0.092673	0.652356	0.254971		9.2673	65.2356	25.4971
VI:4	5	21485.1	46839.2	40687.2	109012		0.19709	0.429672	0.373238		19.709	42.9672	37.3238
	5	18367.5	77245.4	35622.1	131235		0.139959	0.588604	0.271438		13.9959	58.8604	27.1438
	6	0	83979.8	14433.5	98413.3		0	0.853338	0.146662		0	85.3338	14.6662
	6	0	82630.4	12249.3	94879.7		0	0.870896	0.129104		0	87.0896	12.9104
	6	0	58903.9	15145.9	74049.9		0	0.795463	0.204537		0	79.5463	20.4537
♀6	6	4750.48	90376.2	81746.3	176873		0.0268582	0.510967	0.462175		2.68582	51.0967	46.2175
	6	0	41222.9	47104.4	88327.3		0	0.466706	0.533294		0	46.6706	53.3294
VI	6	13897.8	34813.5	60227.4	108939		0.127575	0.319569	0.552856		12.7575	31.9569	55.2856
	6	2158.13	34912.3	40429.8	77500.3		0.0278467	0.45048	0.521673		2.78467	45.048	52.1673
	6	4498.27	31503.5	62120.3	98122.1		0.0458436	0.321064	0.633092		4.58436	32.1064	63.3092
	6	0	62354.3	79382.8	141737		0	0.43993	0.56007		0	43.993	56.007
	6	0	92919.2	63157.8	156077		0	0.595342	0.404658		0	59.5342	40.4658
	6	2464.95	39348.2	39161	80974.1		0.0304412	0.485935	0.483623		3.04412	48.5935	48.3623
	6	0	63254	55664.1	118918		0	0.531912	0.468088		0	53.1912	46.8088
	6	1669.3	41846.9	41792.3	85308.5		0.0195678	0.490536	0.489896		1.95678	49.0536	48.9896
♀7	5	77019.2	43877.6	78971.9	199869		0.385349	0.219532	0.395119		38.5349	21.9532	39.5119
	5	77658.9	44392.5	74868.9	196920		0.394367	0.225434	0.380199		39.4367	22.5434	38.0199
V	5	38760.5	44142.9	48635.9	131539		0.294669	0.335587	0.369744		29.4669	33.5587	36.9744
	5	21092.5	31849.3	34987.7	87929.5		0.239879	0.362214	0.397906		23.9879	36.2214	39.7906
	5	17197.4	22018.1	25294.3	64509.9		0.266586	0.341314	0.3921		26.6586	34.1314	39.21
	5	30598.6	29100.9	47432	107132		0.285617	0.271637	0.442745		28.5617	27.1637	44.2745
	5	16113.2	34218.1	34701.7	85032.9		0.189493	0.40241	0.408097		18.9493	40.241	40.8097
	5	54559.1	28726.5	73264.6	156550		0.348509	0.183497	0.467994		34.8509	18.3497	46.7994
	5	19483	26976.6	36612.8	83072.4		0.23453	0.324736	0.440734		23.453	32.4736	44.0734
	5	55562.7	41576.5	79341.2	176480		0.314838	0.235587	0.449575		31.4838	23.5587	44.9575
♀8	6	12348.1	46246.4	48282.3	106877		0.115536	0.432707	0.451757		11.5536	43.2707	45.1757
	6	0	56470.2	35245.1	91715.3		0	0.615712	0.384288		0	61.5712	38.4288
VI	6	9404.77	20697.2	22434.1	52536.2		0.179015	0.393962	0.427023		17.9015	39.3962	42.7023
	6	7262.24	36631	34530.1	78423.3		0.092603	0.467093	0.440304		9.2603	46.7093	44.0304
V:1	6	3694.82	31318.9	32052.1	67065.8		0.0550925	0.466987	0.47792		5.50925	46.6987	47.792
VI:9	5	23357.2	39839.6	39215.6	102412		0.22807	0.389012	0.382918		22.807	38.9012	38.2918
	6	0	41607.7	33362.6	74970.3		0	0.554989	0.445011		0	55.4989	44.5011
	6	0	33328.8	26818	60146.8		0	0.554124	0.445876		0	55.4124	44.5876
	6	0	44293.7	30993.9	75287.5		0	0.588327	0.411673		0	58.8327	41.1673
	6	4199.25	23201.2	25697.3	53097.8		0.0790853	0.436952	0.483963		7.90853	43.6952	48.3963
♀9	6	15101.7	30772.8	45305.1	91179.7		0.165626	0.337497	0.496877		16.5626	33.7497	49.6877
	6	7348.04	31576.3	35094.3	74018.6		0.0992728	0.426599	0.474128		9.92728	42.6599	47.4128
VI	6	0	19932.8	31246.1	51178.9		0	0.389473	0.610527		0	38.9473	61.0527
	6	0	27712.5	33378.2	61090.7		0	0.453628	0.546372		0	45.3628	54.6372
	6	0	16323.8	31981.9	48305.7		0	0.337927	0.662073		0	33.7927	66.2073
	6	0	19053.9	27499.3	46553.2		0	0.409294	0.590706		0	40.9294	59.0706
	6	0	37021	57783.3	94804.3		0	0.390499	0.609501		0	39.0499	60.9501
	6	10616.4	32957	42772.6	86346		0.122952	0.381685	0.495363		12.2952	38.1685	49.5363
	6	0	17790.3	28937.1	46727.4		0	0.380724	0.619276		0	38.0724	61.9276
	6	2275.14	19667.6	34431.3	56374		0.0403579	0.348877	0.610765		4.03579	34.8877	61.0765
♀10	5	31386.5	23679.6	4742.69	59808.8		0.52478	0.395922	0.0792975		52.478	39.5922	7.92975
	5	29348	55752.6	25575.1	110676		0.265171	0.503747	0.231082		26.5171	50.3747	23.1082
V	5	19165.8	22192.3	6411.99	47770.1		0.401208	0.464566	0.134226		40.1208	46.4566	13.4226
	6	2165.93	21219.9	5444.73	28830.5		0.0751263	0.736021	0.188853		7.51263	73.6021	18.8853
V:7	6	0	36456.8	10686.6	47143.4		0	0.773316	0.226684		0	77.3316	22.6684
VI:3	6	12069.9	21794.5	15554.1	49418.6		0.244239	0.441019	0.314743		24.4239	44.1019	31.4743
	5	54551.3	58160.3	36329.4	149041		0.366015	0.39023	0.243754		36.6015	39.023	24.3754
	5	67032	87906.1	40362.2	195300		0.343225	0.450107	0.206667		34.3225	45.0107	20.6667
	5	21901.1	32254.9	17759.1	71915.1		0.304541	0.448514	0.246945		30.4541	44.8514	24.6945
	5	35981	48074.3	40715.8	124771		0.288376	0.3853	0.326324		28.8376	38.53	32.6324
♀11	6	0	40121.6	64545.1	104667		0	0.383327	0.616673		0	38.3327	61.6673
	6	0	41107.1	34848.7	75955.8		0	0.541198	0.458802		0	54.1198	45.8802
VI	6	0	39746.1	34259.7	74005.8		0	0.537068	0.462932		0	53.7068	46.2932
	6	0	28869.5	28401.5	57271		0	0.504086	0.495914		0	50.4086	49.5914
	6	0	32933.6	37494.3	70427.8		0	0.467622	0.532378		0	46.7622	53.2378
	6	0	29795.2	26032.8	55828		0	0.533697	0.466303		0	53.3697	46.6303
	6	3096.79	29129.6	31087.5	63313.8		0.0489117	0.460082	0.491006		4.89117	46.0082	49.1006
	6	0	24699.5	28513.3	53212.8		0	0.464164	0.535836		0	46.4164	53.5836
	6	0	27769.7	28619.9	56389.6		0	0.492461	0.507539		0	49.2461	50.7539
	6	0	39059.5	40541.6	79601.2		0	0.490691	0.509309		0	49.0691	50.9309
♀12	5	85930	89320.6	106352	281602		0.305147	0.317187	0.377666		30.5147	31.7187	37.7666
	5	16256.2	40006	36482.8	92745		0.175278	0.431355	0.393367		17.5278	43.1355	39.3367
V	5	44967.1	43305.6	44566.7	132839		0.338507	0.326	0.335493		33.8507	32.6	33.5493
	5	40572.6	33003.8	59291.6	132868		0.305361	0.248395	0.446244		30.5361	24.8395	44.6244
V:8	5	10821.9	34283.1	26649	71753.9		0.150819	0.477787	0.371394		15.0819	47.7787	37.1394
VI:2	5	17564.1	32814	35120.3	85498.3		0.205432	0.383797	0.410772		20.5432	38.3797	41.0772
	6	1365.08	32143.1	24490.9	57999.1		0.0235363	0.554201	0.422263		2.35363	55.4201	42.2263
	6	4617.88	17501.7	18393.5	40513		0.113985	0.432001	0.454014		11.3985	43.2001	45.4014
	5	138253	61088.1	134779	334120		0.413782	0.182833	0.403385		41.3782	18.2833	40.3385
	5	16854.2	31958.5	31911.7	80724.5		0.208787	0.395896	0.395317		20.8787	39.5896	39.5317
♀13	6	0	53105.6	51366.1	104472		0	0.508325	0.491675		0	50.8325	49.1675
	6	2919.97	24488.3	16264	43672.2		0.0668611	0.560729	0.37241		6.68611	56.0729	37.241
VI	6	9160.35	24737.9	21698.3	55596.5		0.164765	0.444954	0.390282		16.4765	44.4954	39.0282
	6	1245.47	21986.9	16284.8	39517.2		0.0315173	0.556389	0.412094		3.15173	55.6389	41.2094
V:2	6	1045.26	19215.2	14121.4	34381.9		0.0304016	0.558875	0.410724		3.04016	55.8875	41.0724
VI:8	6	0	20811.7	24948.5	45760.2		0	0.454799	0.545201		0	45.4799	54.5201
	5	10528	48534.5	19633.8	78696.3		0.13378	0.616732	0.249488		13.378	61.6732	24.9488
	5	14787.1	58110.9	36157.8	109056		0.135592	0.532855	0.331553		13.5592	53.2855	33.1553
	6	0	15543.7	22083.1	37626.9		0	0.413102	0.586898		0	41.3102	58.6898
	6	0	31448.9	15608.7	47057.6		0	0.668306	0.331694		0	66.8306	33.1694
♀14	5	21282.3	47082.2	36797.4	105162		0.202376	0.447712	0.349912		20.2376	44.7712	34.9912
	6	8229.5	72898	28521.1	109649		0.0750534	0.664833	0.260114		7.50534	66.4833	26.0114
VI	5	28853.9	36664.8	10153.6	75672.3		0.381301	0.48452	0.134179		38.1301	48.452	13.4179
	6	0	60903.5	17886.5	78789.9		0	0.772985	0.227015		0	77.2985	22.7015
V:1	6	995.86	46696.2	22829.4	70521.4		0.0141214	0.662156	0.323722		1.41214	66.2156	32.3722
VI:9	6	0	124183	23791.4	147975		0	0.83922	0.16078		0	83.922	16.078
	6	0	60347	17454.8	77801.9		0	0.77565	0.22435		0	77.565	22.435
	6	0	68547.9	33019.4	101567		0	0.674901	0.325099		0	67.4901	32.5099
	6	0	53971.4	70352.4	124324		0	0.43412	0.56588		0	43.412	56.588
	6	0	48838.7	23157	71995.7		0	0.678356	0.321644		0	67.8356	32.1644
♀15	6	0	40084	35835.4	75919.4		0	0.527981	0.472019		0	52.7981	47.2019
	6	0	47551.7	23149.2	70700.8		0	0.672575	0.327425		0	67.2575	32.7425
VI	6	0	30343.8	26001.6	56345.4		0	0.538533	0.461467		0	53.8533	46.1467
	6	0	74845.5	40398.6	115244		0	0.649452	0.350548		0	64.9452	35.0548
	6	0	37808.9	20928.7	58737.5		0	0.643692	0.356308		0	64.3692	35.6308
	6	0	49538.2	52224.1	101762		0	0.486803	0.513197		0	48.6803	51.3197
	6	0	75820.6	37489.1	113310		0	0.669145	0.330855		0	66.9145	33.0855
	6	0	41360.7	23489.8	64850.5		0	0.637785	0.362215		0	63.7785	36.2215
	6	5057.3	113544	49156	167757		0.0301466	0.676834	0.293019		3.01466	67.6834	29.3019
	6	0	33224.8	15229.1	48453.9		0	0.685699	0.314301		0	68.5699	31.4301
♀16	5	21867.3	41332.1	77435.3	140635		0.15549	0.293897	0.550613		15.549	29.3897	55.0613
	5	25543	33661.6	56811.8	116016		0.220167	0.290145	0.489688		22.0167	29.0145	48.9688
V	5	22956.8	20923.5	42195.3	86075.6		0.266705	0.243082	0.490213		26.6705	24.3082	49.0213
	5	55583.5	52073.3	131087	238744		0.232817	0.218114	0.549069		23.2817	21.8114	54.9069
	5	45029.5	46043.6	84822.3	175895		0.256002	0.261767	0.482232		25.6002	26.1767	48.2232
	5	86837.4	54832.1	71044.1	212714		0.408236	0.257774	0.333989		40.8236	25.7774	33.3989
	5	44642.1	27865.9	80513.8	153022		0.291737	0.182104	0.526159		29.1737	18.2104	52.6159
	5	15260.3	14092.8	37798.5	67151.6		0.227252	0.209866	0.562882		22.7252	20.9866	56.2882
	5	6487.39	14818.3	34272.7	55578.3		0.116725	0.26662	0.616655		11.6725	26.662	61.6655
	5	28152.3	54639.7	111044	193836		0.145237	0.281885	0.572877		14.5237	28.1885	57.2877
♀17	6	0	62203.5	23172.6	85376.1		0	0.728582	0.271418		0	72.8582	27.1418
	6	0	18609.3	9480.17	28089.5		0	0.662501	0.337499		0	66.2501	33.7499
VI	6	0	38263.9	27959.5	66223.4		0	0.5778	0.4222		0	57.78	42.22
	6	0	48596.9	28183.1	76780		0	0.632937	0.367063		0	63.2937	36.7063
	6	0	19223	16513.6	35736.5		0	0.537907	0.462093		0	53.7907	46.2093
	6	0	26737.4	17912.5	44649.9		0	0.598824	0.401176		0	59.8824	40.1176
	6	0	28846.1	11185.9	40032		0	0.720577	0.279423		0	72.0577	27.9423
	6	0	28099.9	19389.4	47489.3		0	0.59171	0.40829		0	59.171	40.829
	6	0	40713.2	12824	53537.2		0	0.760466	0.239534		0	76.0466	23.9534
	6	0	37600.9	10561.8	48162.7		0	0.780705	0.219295		0	78.0705	21.9295
♀18	5	16147	38682.5	51402.5	106232		0.151997	0.364133	0.48387		15.1997	36.4133	48.387
	5	10574.8	45562.5	31201.9	87339.2		0.121078	0.521673	0.357249		12.1078	52.1673	35.7249
	6	5743.74	75877.8	29186.8	110808		0.051835	0.684766	0.263399		5.1835	68.4766	26.3399
	5	41995.1	74169.5	84479.1	200644		0.209302	0.369658	0.42104		20.9302	36.9658	42.104
V:5	5	35692.3	56688.6	45448.1	137829		0.258961	0.411296	0.329743		25.8961	41.1296	32.9743
VI:5	6	3177.39	15858.4	18866.7	37902.5		0.0838307	0.418399	0.49777		8.38307	41.8399	49.777
	6	0	84447.9	50926.7	135375		0	0.623809	0.376191		0	62.3809	37.6191
	6	0	60952.9	70482.4	143167		0	0.425746	0.492309		0	42.5746	49.2309
	5	55219.5	61353.3	74608.9	191182		0.288833	0.320916	0.390251		28.8833	32.0916	39.0251
	6	5283.52	15793.3	13822.4	34899.3		0.151393	0.452541	0.396066		15.1393	45.2541	39.6066
♀19	5	24381.7	56023	43266.6	123671		0.197149	0.452999	0.349852		19.7149	45.2999	34.9852
	5	29022.9	75576.1	65206.7	169806		0.170918	0.445074	0.384008		17.0918	44.5074	38.4008
V	5	52380.1	78277.7	50692.6	181350		0.288834	0.431638	0.279529		28.8834	43.1638	27.9529
	5	40921.3	30780.6	25286.5	96988.4		0.421919	0.317364	0.260717		42.1919	31.7364	26.0717
	5	63407.4	87105.2	48524.1	199037		0.318571	0.437634	0.243795		31.8571	43.7634	24.3795
	5	56699	63761	65549.9	186010		0.304817	0.342783	0.3524		30.4817	34.2783	35.24
	5	32694.4	55583.5	51758.7	140037		0.23347	0.396921	0.369608		23.347	39.6921	36.9608
	5	66106.4	90007	84317.9	240431		0.274949	0.374357	0.350694		27.4949	37.4357	35.0694
	5	6804.61	66551	35616.9	108973		0.0624433	0.610713	0.326843		6.24433	61.0713	32.6843
	5	9227.95	61202.5	30497.2	100928		0.0914314	0.606399	0.302169		9.14314	60.6399	30.2169
♀20	5	67929.1	75581.3	77705.7	221216		0.307071	0.341663	0.351266		30.7071	34.1663	35.1266
	5	27223.6	39603	28781.1	95607.7		0.284743	0.414224	0.301033		28.4743	41.4224	30.1033
V	6	0	67687.3	27936.1	95623.3		0	0.707853	0.292147		0	70.7853	29.2147
	5	17813.7	65984.2	25556.9	109355		0.162898	0.603395	0.233707		16.2898	60.3395	23.3707
V:6	6	0	32265.3	14017.4	46282.8		0	0.697135	0.302865		0	69.7135	30.2865
VI:4	5	18520.9	62395.9	28848.7	109766		0.168731	0.568447	0.262821		16.8731	56.8447	26.2821
	6	0	40973.3	16550	57523.3		0	0.71229	0.28771		0	71.229	28.771
	5	21043.1	54132.7	24891.3	100067		0.21029	0.540964	0.248746		21.029	54.0964	24.8746
	6	0	49634.4	23401.4	73035.8		0	0.67959	0.32041		0	67.959	32.041
	5	10265.4	63628.4	40279	114173		0.0899112	0.557299	0.35279		8.99112	55.7299	35.279
♀21	5	19787.2	50461.2	58747.9	128996		0.153393	0.391183	0.455423		15.3393	39.1183	45.5423
	5	36696	79697.4	91582.7	207976		0.176443	0.383205	0.440352		17.6443	38.3205	44.0352
V	5	25793.6	61953.9	39881.2	127629		0.202098	0.485423	0.312478		20.2098	48.5423	31.2478
	5	23021.8	80584	51386.9	154993		0.148535	0.519921	0.331544		14.8535	51.9921	33.1544
V:6	5	30146.2	68009.7	65188.5	163344		0.184556	0.416358	0.399086		18.4556	41.6358	39.9086
VI:4	5	63053.8	57031.8	25169.5	145255		0.43409	0.392632	0.173278		43.409	39.2632	17.3278
	6	6336.58	81072.9	32515	119924		0.0528381	0.676033	0.271129		5.28381	67.6033	27.1129
	6	2800.37	73657.2	62762.6	139220		0.0201147	0.52907	0.450815		2.01147	52.907	45.0815
	6	4992.3	35996.6	33583.6	74572.5		0.0669456	0.482706	0.450349		6.69456	48.2706	45.0349
	6	0	80339.6	41781.9	122122		0	0.657866	0.342134		0	65.7866	34.2134
♀22	6	0	41792.3	2836.77	44629.1		0	0.936437	0.0635633		0	93.6437	6.35633
	6	0	80932.5	19899	100831		0	0.802651	0.197349		0	80.2651	19.7349
VI	6	0	27702.1	24119	51821.1		0	0.534571	0.465429		0	53.4571	46.5429
	6	0	28237.7	16846.4	45084.1		0	0.626334	0.373666		0	62.6334	37.3666
	6	0	69122.6	28835.7	97958.3		0	0.705633	0.294367		0	70.5633	29.4367
	6	0	94843.3	33009	127852		0	0.741819	0.258181		0	74.1819	25.8181
	6	5871.15	47512.7	28999.5	82383.4		0.0712663	0.576726	0.352007		7.12663	57.6726	35.2007
	6	9784.39	48820.5	21537.1	80142		0.122088	0.609175	0.268737		12.2088	60.9175	26.8737
	6	0	47702.5	22735.8	70438.2		0	0.677224	0.322776		0	67.7224	32.2776
	6	4937.7	93746	38885.3	137569		0.0358925	0.681447	0.28266		3.58925	68.1447	28.266
♀23	5	47744.1	24314.1	85906.6	157965		0.302245	0.153921	0.543834		30.2245	15.3921	54.3834
	5	57523.3	51311.5	79866.4	188701		0.304838	0.271919	0.423243		30.4838	27.1919	42.3243
V	5	30949.7	37052.2	34098.4	102100		0.30313	0.3629	0.33397		30.313	36.29	33.397
	5	12400.1	27244.4	31357.9	71002.5		0.174644	0.383711	0.441645		17.4644	38.3711	44.1645
V:9	6	9545.17	46267.2	51667.7	107480		0.0888088	0.430472	0.480719		8.88088	43.0472	48.0719
VI:1	5	27106.6	42887	50791.5	120785		0.22442	0.355069	0.420511		22.442	35.5069	42.0511
	5	6841.01	33024.6	28710.9	68576.5		0.0997573	0.481573	0.41867		9.97573	48.1573	41.867
	5	46137.2	60999.7	49387.4	156524		0.294761	0.389714	0.315525		29.4761	38.9714	31.5525
	5	17395	68131.9	35957.6	121484		0.143187	0.560828	0.295985		14.3187	56.0828	29.5985
	5	43141.8	95797.6	101866	240806		0.179156	0.397821	0.423023		17.9156	39.7821	42.3023
♀24	5	52796.2	34114	28484.7	115395		0.457526	0.295629	0.246845		45.7526	29.5629	24.6845
	6	0	40130.8	21903.7	62034.5		0	0.646911	0.353089		0	64.6911	35.3089
VI	6	0	15751.7	16399.2	32150.9		0	0.489931	0.510069		0	48.9931	51.0069
	6	0	46558.4	9854.59	56413		0	0.825313	0.174687		0	82.5313	17.4687
V:4	6	14693.5	23398.8	18310.3	56402.6		0.260511	0.414853	0.324636		26.0511	41.4853	32.4636
VI:6	6	3520.61	22569.4	29540.4	55630.3		0.0632858	0.405702	0.531012		6.32858	40.5702	53.1012
	5	23804.4	36672.6	23554.8	84031.9		0.283279	0.436413	0.280308		28.3279	43.6413	28.0308
	5	42528.2	22798.2	31038.1	96364.4		0.441326	0.236583	0.322091		44.1326	23.6583	32.2091
	6	0	33677.2	40354.4	74031.6		0	0.454903	0.545097		0	45.4903	54.5097
	5	43703.4	31139.5	54457.7	129301		0.337999	0.24083	0.421171		33.7999	24.083	42.1171
♀25	5	23991.6	64801.1	30502.4	119295		0.201112	0.5432	0.255689		20.1112	54.32	25.5689
	5	49699.4	77349.4	42049.7	169099		0.293908	0.457422	0.24867		29.3908	45.7422	24.867
V	5	25458.1	86203	20426.8	132088		0.192736	0.652618	0.154646		19.2736	65.2618	15.4646
	6	8247.7	39015.3	33079.2	80342.2		0.102657	0.485614	0.411729		10.2657	48.5614	41.1729
V:8	5	21836.1	84390.7	38430.3	144657		0.150951	0.583384	0.265665		15.0951	58.3384	26.5665
VI:2	5	63235.8	147876	75583.9	286696		0.220568	0.515794	0.263638		22.0568	51.5794	26.3638
	5	26259	184450	75115.9	285825		0.0918709	0.645325	0.262804		9.18709	64.5325	26.2804
	5	12753.8	85732.4	21789.3	120275		0.106038	0.7128	0.181162		10.6038	71.28	18.1162
	5	10062.6	47892.3	15746.5	73701.4		0.136532	0.649815	0.213653		13.6532	64.9815	21.3653
	6	9773.99	28066.1	22085.7	59925.8		0.163101	0.468347	0.368551		16.3101	46.8347	36.8551
♀26	5	29561.2	29394.8	36105.8	95061.7		0.310968	0.309218	0.379814		31.0968	30.9218	37.9814
	5	18643.1	26178.4	19444	64265.5		0.290095	0.407347	0.302557		29.0095	40.7347	30.2557
V	5	24415.5	31264.3	12480.7	68160.5		0.358206	0.458686	0.183108		35.8206	45.8686	18.3108
	5	18942.1	22413.3	21771.1	63126.6		0.300066	0.355054	0.34488		30.0066	35.5054	34.488
	5	11414.7	56706.8	24165.9	92287.3		0.123686	0.614459	0.261854		12.3686	61.4459	26.1854
	5	20463.2	17930.7	16648.8	55042.7		0.37177	0.325759	0.302471		37.177	32.5759	30.2471
	5	8702.72	52897.6	28058.3	89658.6		0.0970651	0.589989	0.312946		9.70651	58.9989	31.2946
	5	19402.4	29930.4	16724.2	66057		0.293722	0.4531	0.253179		29.3722	45.31	25.3179
	5	42884.4	35125.5	33435.4	111445		0.384802	0.315182	0.300016		38.4802	31.5182	30.0016
	5	10178.1	39532.8	30015.1	79726		0.127663	0.495858	0.376479		12.7663	49.5858	37.6479
♀27	5	42868.8	42939	49478.4	135286		0.316875	0.317394	0.365731		31.6875	31.7394	36.5731
	5	50224.6	36235.8	36222.8	122683		0.409385	0.295361	0.295255		40.9385	29.5361	29.5255
V	5	93946.2	45825.2	21253.7	161025		0.583426	0.284584	0.13199		58.3426	28.4584	13.199
	5	56519.6	48942.7	51797.7	157260		0.359402	0.311222	0.329376		35.9402	31.1222	32.9376
V:8	5	47130.4	42676.4	34418.3	124225		0.379396	0.343541	0.277064		37.9396	34.3541	27.7064
VI:2	5	36527	30515.4	24038.4	91080.9		0.401039	0.335037	0.263924		40.1039	33.5037	26.3924
	5	73828.8	45388.3	80610	199827		0.369463	0.227138	0.403399		36.9463	22.7138	40.3399
	6	0	33859.2	31240.9	65100.1		0	0.52011	0.47989		0	52.011	47.989
	5	61064.7	42044.5	75069.1	178178		0.342717	0.235969	0.421315		34.2717	23.5969	42.1315
	6	962.058	20632.2	18312.9	39907.2		0.0241074	0.517005	0.458887		2.41074	51.7005	45.8887
♀28	6	0	40190.6	24306.3	64496.9		0	0.62314	0.37686		0	62.314	37.686
	6	0	40396	26573.6	66969.6		0	0.603199	0.396801		0	60.3199	39.6801
VI	6	0	76179.4	36498.4	112678		0	0.676082	0.323918		0	67.6082	32.3918
	6	0	53945.4	39509.4	93454.8		0	0.577236	0.422764		0	57.7236	42.2764
	6	0	33544.6	28495.1	62039.7		0	0.540696	0.459304		0	54.0696	45.9304
	6	0	39917.6	38175.5	78093.1		0	0.511154	0.488846		0	51.1154	48.8846
	6	0	35333.5	27405.6	62739.2		0	0.563181	0.436819		0	56.3181	43.6819
	6	0	48914.1	39556.2	88470.3		0	0.552888	0.447112		0	55.2888	44.7112
	6	0	30999.1	19805.4	50804.5		0	0.610164	0.389836		0	61.0164	38.9836
	6	0	19056.5	21050.9	40107.4		0	0.475138	0.524862		0	47.5138	52.4862
♀29	5	16927	48056.1	33851.4	98834.5		0.171266	0.486228	0.342506		17.1266	48.6228	34.2506
	5	63651.8	92339.3	129444	285435		0.223	0.323504	0.453496		22.3	32.3504	45.3496
V	5	22813.8	62666.4	48365.5	133846		0.170448	0.468199	0.361353		17.0448	46.8199	36.1353
	5	15957.2	44977.5	41891.1	102826		0.155186	0.437415	0.407399		15.5186	43.7415	40.7399
	5	51483.1	88072.5	69161.6	208717		0.246664	0.421971	0.331365		24.6664	42.1971	33.1365
	5	56132.2	42975.4	26001.6	125109		0.448666	0.343503	0.207831		44.8666	34.3503	20.7831
	5	36807.8	90290.4	26784.2	153882		0.239194	0.586749	0.174056		23.9194	58.6749	17.4056
	5	28151.9	51766.5	47390.4	127309		0.221131	0.406621	0.372248		22.1131	40.6621	37.2248
	5	15411.1	39361.2	32457.8	87230		0.176672	0.451234	0.372094		17.6672	45.1234	37.2094
	5	9859.79	70136.6	23242.8	103239		0.0955043	0.67936	0.225135		9.55043	67.936	22.5135
♀30	5	62320.5	102015	29366.2	193701		0.321735	0.526659	0.151605		32.1735	52.6659	15.1605
	6	6536.79	45380.5	26329.2	78246.5		0.083541	0.579969	0.33649		8.3541	57.9969	33.649
V	5	31859.7	98470.5	23313	153643		0.207362	0.640904	0.151735		20.7362	64.0904	15.1735
	5	50305.2	85142.1	29829	165276		0.30437	0.51515	0.18048		30.437	51.515	18.048
V:8	5	45939.6	58851.9	53316.2	158108		0.290559	0.372227	0.337214		29.0559	37.2227	33.7214
VI:2	5	22650	46464.8	18593.7	87708.5		0.258241	0.529764	0.211995		25.8241	52.9764	21.1995
	5	27665.7	49382.2	14932.7	91980.5		0.300777	0.536876	0.162346		30.0777	53.6876	16.2346
	5	11783.9	35297.1	8640.32	55721.3		0.211479	0.633458	0.155063		21.1479	63.3458	15.5063
	5	15465.7	35091.7	12171.3	62728.8		0.246549	0.55942	0.194031		24.6549	55.942	19.4031
	6	0	123653	15247.3	138900		0	0.890228	0.109772		0	89.0228	10.9772
♀31	5	71161.1	176067	126217	373445		0.190553	0.471467	0.33798		19.0553	47.1467	33.798
	5	18292.1	69086.2	34153.1	121531		0.150513	0.568464	0.281023		15.0513	56.8464	28.1023
VI	6	8039.68	43045.6	15686.7	66772		0.120405	0.644665	0.23493		12.0405	64.4665	23.493
	5	50484.6	81452.5	51678.1	183615		0.274948	0.443604	0.281448		27.4948	44.3604	28.1448
V:3	6	0	133947	69645.2	203592		0	0.657918	0.342082		0	65.7918	34.2082
VI:7	6	0	55461.3	20606.2	76067.6		0	0.729106	0.270894		0	72.9106	27.0894
	6	0	40453.2	10892.1	51345.3		0	0.787867	0.212133		0	78.7867	21.2133
	6	9162.95	36443.8	25993.8	71600.5		0.127973	0.508988	0.363039		12.7973	50.8988	36.3039
	6	0	103712	24649.5	128362		0	0.807969	0.192031		0	80.7969	19.2031
	6	0	59533.2	21768.5	81301.7		0	0.73225	0.26775		0	73.225	26.775
♀32	5	33269	37624.3	43916.6	114810		0.289775	0.327709	0.382516		28.9775	32.7709	38.2516
	5	16680	26698.4	23310.4	66688.8		0.250117	0.400343	0.34954		25.0117	40.0343	34.954
VI	5	10723	36794.8	22995.8	70513.6		0.15207	0.521811	0.326118		15.207	52.1811	32.6118
	6	4636.08	16313.4	18916.1	39865.6		0.116293	0.40921	0.474498		11.6293	40.921	47.4498
V:4	6	6417.19	22787.8	14155.3	43360.2		0.147997	0.525546	0.326457		14.7997	52.5546	32.6457
VI:6	6	2732.76	28866.9	19537.6	51137.3		0.0534398	0.564499	0.382061		5.34398	56.4499	38.2061
	5	42460.6	68615.5	51602.7	162679		0.261009	0.421785	0.317206		26.1009	42.1785	31.7206
	6	5286.12	28133.7	21698.3	55118.1		0.0959053	0.510426	0.393669		9.59053	51.0426	39.3669
	6	11404.3	12483.3	23739.4	47627.1		0.23945	0.262106	0.498444		23.945	26.2106	49.8444
	6	7787.47	44350.9	47725.9	99864.2		0.0779806	0.444112	0.477908		7.79806	44.4112	47.7908
♀33	2	0	135252	5696.94	140949		0	0.959582	0.0404184		0	95.9582	4.04184
	3	7459.85	85810.3	10140.6	103411		0.072138	0.8298	0.0980618		7.2138	82.98	9.80618
II	2	0	117392	2659.96	120052		0	0.977843	0.0221568		0	97.7843	2.21568
	2	0	32842.6	0	32842.6		0	1	0		0	100	0
II：7	2	0	90849.5	1804.51	92654		0	0.980524	0.0194758		0	98.0524	1.94758
III：3	2	0	84836.8	33410.5	118247		0	0.717453	0.282547		0	71.7453	28.2547
	3	2558.55	142886	3068.18	148513		0.0172278	0.962113	0.0206594		1.72278	96.2113	2.06594
	3	3590.82	235298	7173.93	246063		0.0145931	0.956252	0.0291548		1.45931	95.6252	2.91548
	2	0	103829	2587.16	106417		0	0.975688	0.0243116		0	97.5688	2.43116
	2	0	54780.1	0	54780.1		0	1	0		0	100	0
♀34	2	0	118606	0	118606		0	1	0		0	100	0
	2	0	65061.1	0	65061.1		0	1	0		0	100	0
II	2	0	69122.6	7189.43	76312		0	0.905789	0.094211		0	90.5789	9.4211
	2	0	105114	2160.73	107275		0	0.979858	0.020142		0	97.9858	2.0142
	2	0	129979	3892.43	133872		0	0.970924	0.0290759		0	97.0924	2.90759
	2	0	92274.3	0	92274.3		0	1	0		0	100	0
	2	0	106622	0	106622		0	1	0		0	100	0
	2	0	77994.3	8268.5	86262.8		0	1.16922	0.0958524		0	116.922	9.58524
	2	0	52367.1	1437.89	53805		0	0.789542	0.026724		0	78.9542	2.6724
	2	0	60401.6	0	60401.6		0	1.06819	0		0	106.819	0
♀35	2	0	41680.5	0	46558.4		0	0.895231	0		0	89.5231	0
	2	0	125265	4877.89	128352		0	0.975954	0.0380042		0	97.5954	3.80042
II	2	0	74580.3	3086.39	74580.3		0	1	0.0413834		0	100	4.13834
	3	2597.56	59704.8	0	64996.1		0.0399648	0.91859	0		3.99648	91.859	0
II：8	2	0	55476.9	2693.76	59988.2		0	0.924797	0.0449048		0	92.4797	4.49048
III：2	2	0	78030.7	4511.27	82172.7		0	0.949593	0.0548998		0	94.9593	5.48998
	3	6630.4	37595.7	4142.05	50830.5		0.130441	0.739629	0.0814875		13.0441	73.9629	8.14875
	2	0	57427	6604.4	61212.9		0	0.938153	0.107892		0	93.8153	10.7892
	2	0	89869.2	3785.83	91541.1		0	0.981736	0.0413566		0	98.1736	4.13566
	2	0	39413.2	1671.9	41085.1		0	0.959306	0.0406936		0	95.9306	4.06936
♀36	2	0	73134.6	0	73134.6		0	1	0		0	100	0
	2	0	67611.9	0	67611.9		0	1	0		0	100	0
II	2	0	58890.9	0	58890.9		0	1	0		0	100	0
	2	0	75547.5	0	75547.5		0	1	0		0	100	0
	2	0	42525.6	0	42525.6		0	1	0		0	100	0
	2	0	61069.9	8135.89	69205.8		0	0.882439	0.117561		0	88.2439	11.7561
	2	0	52874.2	1255.88	54130.1		0	0.976799	0.0232011		0	97.6799	2.32011
	2	0	61667.9	4844.09	66512		0	0.92717	0.0728303		0	92.717	7.28303
	2	0	61147.9	3765.03	64912.9		0	0.941999	0.0580012		0	94.1999	5.80012
	2	0	87931.5	3427.01	91358.5		0	0.962488	0.0375116		0	96.2488	3.75116
♀37	2	0	33547.2	9212.35	42759.6		0	0.784555	0.215445		0	78.4555	21.5445
	2	0	80597	11388.7	91985.7		0	0.876191	0.123809		0	87.6191	12.3809
II	2	0	56909.6	17210.4	74120.1		0	0.767803	0.232197		0	76.7803	23.2197
	2	0	78290.7	0	78290.7		0	1	0		0	100	0
	2	0	118567	12538	131105		0	0.904367	0.0956329		0	90.4367	9.56329
	2	0	44746.1	5564.33	50310.4		0	0.8894	0.1106		0	88.94	11.06
	2	0	33586.2	8260.7	41846.9		0	0.802597	0.197403		0	80.2597	19.7403
	2	0	109417	23677	133094		0	0.822103	0.177897		0	82.2103	17.7897
	2	0	32775	5553.93	38328.9		0	0.855098	0.144902		0	85.5098	14.4902
	2	0	67071	8739.12	75810.2		0	0.884724	0.115276		0	88.4724	11.5276
♀38	3	16011.8	111393	8598.72	136004		0.11773	0.819046	0.0632241		11.773	81.9046	6.32241
	3	36776.6	136253	7537.85	180568		0.203672	0.754583	0.0417453		20.3672	75.4583	4.17453
II	3	30817.1	84575.3	0	115392		0.267063	0.732937	0		26.7063	73.2937	0
	3	8429.71	150962	7025.62	166418		0.0506539	0.907129	0.0422168		5.06539	90.7129	4.22168
II：6	2	0	81114.5	0	81114.5		0	1	0		0	100	0
III：4	2	0	101703	0	101703		0	1	0		0	100	0
	2	0	89921.2	0	89921.2		0	1	0		0	100	0
	2	0	131615	4784.29	136399		0	0.964924	0.0350757		0	96.4924	3.50757
	2	0	46896.4	0	46896.4		0	1	0		0	100	0
	2	0	32431.7	0	32431.7		0	1	0		0	100	0

## Sheet: 2017.7
Study stie: Oga peninsula, Akita prefecture, Japan												2017.7
No.	Test diameter	Body weight	Gonad weight	Gonad index	Sex	Number of acini at different gonad development stages							No of gonad developmental stage
						Recovery (I)	Growing (II)	Premature (III)	Mature (IV)	Partly spawned (V)	Spent (VI)	Total number of acini
1	46.1	36.5	2.3923	6.55425	♂	0	3	7	0	0	0	10	2
2	43.7	29.66	2.3809	8.02731	♂	0	7	3	0	0	0	10	2
3	44.3	38.03	1.9539	5.13779	♂	0	1	9	0	0	0	10	2
4	46.6	32.92	2.7329	8.30164	♂	0	3	7	0	0	0	10	2
5	54.4	57.4	2.7309	4.75767	♀	0	0	7	3	0	0	10	2
6	52.6	54.39	2.7578	5.07042	♀	0	0	0	3	8	0	10	2
7	50.7	44.13	3.772	8.54747	♂	0	0	7	3	0	0	10	2
8	47.7	42.03	2.6516	6.30883	♂	0	6	4	0	0	0	10	2
9	54.1	58.92	3.251	5.51765	♀	0	0	10	0	0	0	10	1
10	48.3	37.13	1.5923	4.28845	♂	0	7	3	0	0	0	10	2
11	53	49.8	2.7784	5.57912	♂	0	0	10	0	0	0	10	1
12	53.3	64.19	3.7605	5.85839	♂	0	6	4	0	0	0	10	2
13	48.3	37.49	3.148	8.39691	♀	0	0	6	4	0	0	10	2
14	43.3	31.48	2.5094	7.97141	♂	0	0	10	0	0	0	10	1
15	54.1	52.88	2.243	4.24168	♀	0	0	8	2	0	0	10	2
16	49	41.73	3.2645	7.82291	♂	0	8	2	0	0	0	10	2
17	44.1	28.47	1.466	5.14928	♀	0	0	10	0	0	0	10	1
18	53.4	52.85	5.3023	10.0327	♂	0	3	7	0	0	0	10	2
19	59.1	65.96	5.4669	8.2882	♀	0	0	10	0	0	0	10	1
20	50.1	41.84	1.9231	4.59632	♀	0	0	10	0	0	0	10	1
21	51.4	57.15	2.7198	4.75906	♀	0	0	6	4	0	0	10	2
22	47.7	43.64	2.4652	5.64895	♀	0	0	8	2	0	0	10	2
23	52.2	41.78	1.8918	4.528	♀	0	4	6	0	0	0	10	2
24	42.8	29.73	1.2881	4.33266	♀	0	0	10	0	0	0	10	1
25	50.8	40.58	1.7488	4.30951	♀	0	0	10	0	0	0	10	1
26	40.6	30.69	1.5047	4.9029	♂	0	4	6	0	0	0	10	2
27	43.2	40.87	2.6802	6.55787	♀	0	2	8	0	0	0	10	2
28	42.2	27.13	2.5372	9.35201	♂	0	4	6	0	0	0	10	2
29	46.3	35.79	1.9977	5.58173	♀	0	0	10	0	0	0	10	1
30	48.3	35.88	1.1669	3.25223	♂	0	6	4	0	0	0	10	2

## Sheet: 2017.8
Study stie: Oga peninsula, Akita prefecture, Japan												2017.8
No.	Test diameter	Body weight	Gonad weight	Gonad index	Sex	Number of acini at different gonad development stages							No of gonad developmental stage
						Recovery (I)	Growing (II)	Premature (III)	Mature (IV)	Partly spawned (V)	Spent (VI)	Total number of acini
1	58.1	41.57	2.2104	5.3173	♀	0	0	0	0	9	1	10	2
2	48.9	40.92	2.4375	5.95674	♀	0	0	0	0	10	0	10	1
3	47.4	39.28	4.7115	11.9947	♂	0	0	2	5	3	0	10	3
4	43.5	33.67	2.9385	8.72735	♂	0	0	0	7	3	0	10	2
5	48.6	39.77	2.1813	5.48479	♀	0	0	0	0	6	4	10	2
6	48.4	42.41	5.0045	11.8003	♀	0	0	0	10	0	0	10	1
7	43.7	34.51	2.545	7.37467	♂	0	0	1	3	7	0	10	3
8	48.8	47.18	3.7358	7.91819	♀	0	0	0	0	10	0	10	1
9	51.5	50.33	1.7935	3.56348	♀	0	0	0	0	10	0	10	1
10	45.1	41.93	2.6201	6.24875	♂	0	1	6	3	0	0	10	3
11	43.3	30.86	1.8442	5.97602	♂	0	0	0	3	6	1	10	3
12	45.1	37.61	2.8527	7.58495	♀	0	0	0	0	0	10	10	1
13	44.1	33.76	1.6889	5.00267	♂	0	0	2	7	1	0	10	3
14	48.2	43.72	1.6866	3.85773	♀	0	0	0	0	10	0	10	1
15	48.3	42.28	1.8569	4.39191	♂	0	0	0	10	0	0	10	1
16	44.4	40.78	3.8761	9.5049	♂	0	2	8	0	0	0	10	2
17	49.2	52	3.4218	6.58038	♂	0	8	2	0	0	0	10	2
18	53.4	56.62	3.7706	6.65948	♂	0	0	3	7	0	0	10	2
19	53.4	45.32	3.462	7.63901	♂	0	0	0	10	0	0	10	1
20	50.3	42.3	2.5666	6.06761	♀	0	0	0	0	10	0	10	1
21	54.1	55.99	1.7866	3.19093	♀	0	0	0	0	8	2	10	2
22	53.1	40.3	1.4547	3.60968	♀	0	0	0	0	2	8	10	2
23	43.8	31.46	1.6649	5.29212	♀	0	0	0	0	4	6	10	2
24	45.7	39.16	3.1598	8.06895	♀	0	0	3	4	3	0	10	3
25	55.7	73.65	3.3057	4.48839	♀	0	0	0	0	4	6	10	2
26	55.3	58.73	2.1419	3.64703	♀	0	0	0	0	4	6	10	2
27	48.1	42.58	1.2602	2.95961	♂	0	0	4	5	1	0	10	3
28	50.4	53.9	2.508	4.65306	♀	0	0	0	0	9	1	10	2
29	50.5	51.9	2.346	4.52023	♀	0	0	0	0	3	7	10	2
30	74.2	78.1	5.5201	7.06799	♂	0	0	0	9	1	0	10	2

## Sheet: 2017.9
Study stie: Oga peninsula, Akita prefecture, Japan												2017.9
No.	Test diameter	Body weight	Gonad weight	Gonad index	Sex	Number of acini at different gonad development stages							No of gonad developmental stage
						Recovery (I)	Growing (II)	Premature (III)	Mature (IV)	Partly spawned (V)	Spent (VI)	Total number of acini
1	45.5	36.56	0.6231	1.70432	♂	0	0	0	0	0	10	10	1
2	53.6	53.58	1.0606	1.97947	♀	0	0	0	0	0	10	10	1
3	39.6	22.56	0.6953	3.082	♀	10	0	0	0	0	0	10	1
4	50.2	43.8	0.8803	2.00982	♂	10	0	0	0	0	0	10	1
5	50.9	66.3	2.0166	3.04163	♀	10	0	0	0	0	0	10	1
6	40.9	35.59	1.1338	3.18573	♂	10	0	0	0	0	0	10	1
7	45.5	40.07	0.9302	2.32144	♂	0	0	0	0	0	10	10	1
8	40.9	32.53	0.6352	1.95266	♀	10	0	0	0	0	0	10	1
9	40.1	29.39	0.7116	2.42123	♂	2	0	0	0	0	8	10	2
10	46.8	36.96	1.0099	2.73241	♂	3	0	0	0	0	7	10	2
11	59.3	91.64	5.1392	5.60803	♀	6	0	0	0	0	4	10	2
12	48.1	39.67	0.6325	1.5944	♂	9	0	0	0	0	1	10	2
13	44.4	32.93	0.897	2.72396	♂	10	0	0	0	0	0	10	1
14	49.8	55.01	1.1119	2.02127	♀	3	0	0	0	0	7	10	2
15	43.9	43.53	1.1284	2.59224	♂	3	0	0	0	0	7	10	2
16	53	48.25	1.6903	3.50321	♂	10	0	0	0	0	0	10	1
17	50.2	49.4	1.8472	3.73927	♀	0	0	0	0	0	10	10	1
18	44.7	29.84	0.905	3.03284	♀	0	0	0	0	0	10	10	1
19	41.7	29.43	0.6291	2.13761	♂	7	0	0	0	0	3	10	2
20	42.9	37.64	0.8221	2.18411	♂	0	0	0	0	0	10	10	1
21	50.5	47.92	0.9664	2.01669	♀	2	0	0	0	0	8	10	2
22	43.9	33.76	0.7545	2.23489	♀	0	0	0	0	0	10	10	1
23	51.1	53.8	1.9205	3.5697	♂	6	0	0	0	0	4	10	2
24	45.4	44.1	2.1549	4.88639	♂	10	0	0	0	0	0	10	1
25	50.3	50.57	1.0488	2.07396	♀	10	0	0	0	0	0	10	1
26	54.7	51.86	1.4888	2.87081	♀	10	0	0	0	0	0	10	1
27	44.1	30.78	0.7115	2.31157	♀	3	0	0	0	0	7	10	2
28	46.6	43.59	0.5915	1.35696	♂	10	0	0	0	0	0	10	1
29	50.5	48.83	1.773	3.63096	♂	3	0	0	0	0	7	10	2
30	40.5	25.46	1.695	6.6575	♂	6	0	0	0	0	4	10	2

## Sheet: Seawater temperature
Raw data		1984	1985	1986	1987	1988	1989	1990	1991	1992	1993	1994	1995	1996	1997	1998	1999	2000	2001	2002	2003	2004	2005	2006	2007	2008	2009	2010	2011	2012	2013	2014	2015	2016	2017
Month	Date
1	1				7.3	11.3	8.3	10.5		10.7	9.6	11.7		11.3	11.4	10.7	12.9	11.1	10.3	9.6	10.5	10.1	10.8	9.2	10.6	11.2	10.6	9.4	9.6	10.2	9.4	10.8	9	10.5	10.2
1	2				10	11.1	9.9	10.7	10.4	10.9	10.7	10.6	11.3	10.6	9.8	11.5	12.4	12.2	10.6	9.3	9	9.4	7.9	8.9	10.9	9.8	9.3	9.9	11.9	10.1	8.4	10	8.3	11.2	10.4
1	3				8.3	9.7	9	9.1	10.8	11.2	11.4	10.5	11.4	10.3	11.6	10	12.3	10.2	11.1	8.4	9.1	8.9	12.1	7.6	10.1	9.3	10.5	10.7	10.4	8.2	9.8	9.7	8	12.1	10.2
1	4		2.5		9.3	10	9.7	11.1	10.5	10.6	9.4	10.4	11.3	9.8	10.1	9.7	11	12	10.2	8.6	8.6	10.5	10.1	9	10.4	8.8	11.1	9.3	12.1	8.3	8.9	9.9	8.9	10.6	9.7
1	5	5.6	2.3		9.7	10.5	8.4	11.1	11.4	9.7	9	10.5	10.9	9	9.1	9.5	10.7	11.5	10.6	10.9	7.6	9	9.8	8.1	9.7	9.8	10.3	10.2	10.2	7.4	9	8.4	10.2	8.9	9.2
1	6	5			8.9	9.7	9.9	10.2	13	8.8	7.5	10	8.9	9.9	10.6	11.5	12.6	11.2	9	10.1	8.2	9.9	10.6	7.8	8.5	10.3	10.6	10	9.8	8.8	10.2	9.1	9.6	9.9	9.1
1	7	7	1.4	7.3	9.3	9.6	8	10.1	12	10.3	9.4	9.5	9.9	7.3	9.9	11.6	10	10.7	9.1	8.9	7.4	10.4	10.4	8.9	10.6	11.2	9.9	9.5	9.3	8.3	7.4	9.8	8.1	10.1	9
1	8		1.6	8.8	10	8.4	7.5	9	9.3	10.6	9.5	8.5	11.8	10	9.5	10.5	11.9	12.6	9.7	8.6	8.3	8.3	9.1	6.1	12.2	10	10	9.2	8.8	9.9	8.8	11	7.5	8.8	9.8
1	9	6.2	3	9.8	8.1	7.4	8.9	7	11.4	9.7	10	11.1	8.5	9.4	7.9	10.9	11.1	12	8.8	9.6	8.8	9.2	9.3	6.8	10.9	10.5	10.3	8.4	10.2	8.8	8.5	10.5	7.7	9	9.6
1	10	5.7	5.8	9.5	8.3	9		9.5	10.8	9	8	11.2	9.8	9.7	8.8	10	9.6	11.1	8.6	8.4	8.5	9.6	9.3	7.8	10.6	9	10.3	9.5	8.5	9.2	6.6	9.4	7.6	9.5	8.6
1	11	5.2	6	6.5	8.8	10.1	8.9	9.7	10.4	8.3	8	9.8	10	9.5	9.1	10.3	11	9.1	8.1	10.4	8.2	8.9	9.6	7.4	8.4	9.7	9	9.5	8	9.3	7.6	8.7	7.5	9.3	8.2
1	12	4.3	5.5	6.3	6.7	10.4	8.7	9.5	10.3	8.8	8.2	9	11.3	9.7	9.8	10.5	9.4	10.3	8.8	10.3	7.7	8.4	10.4	6.6	8.9	9.5	8.3	9.7	9.3	7.5	7.9	8.8	8.4	8.7	8.4
1	13	3.8				9.4	8	10.4	10.3	10	9.1	10.7	9.8	8.8	9.8	9.5	9.6	11.2	8.3	8	8.5	7.8	10.1	8	10.1	8.4	9.9	8.3	8.7	8.4	9.8	7.9	8.1	8.5	9
1	14	3.6	4.6	7.4	7.7	7.1	10.1	9.9	10.3	9.7	9	10.2	10.2	8.9	8.3	9.5	8.8	11	8.4	7.4	8.6	8.4	10.6	7.5	8.3	9.3	8.1	8.7	7.7	7.9	9.2	7.5	8.3	9.4	9.7
1	15			7	7.3	8.9	9	9.1	10.4	9.3	8.4	9.1	9.7	8.3	7.9	10	8.3	11.5	7.5	9.1	6.5	6.8	10.8	7.9	9	8.6	7.8	8.7	9	7.2	8.3	8.2	9.2	8.6	9.7
1	16		2.5		6	10.1	9.3	9.1	9.4	9.1	8.3	10.1	10.2	8.3	9.2	10	8.5	10	7.9	9	8	6.9	10.3	7.6	10.4	8.6	7.8	7.2	8.9	7.6	7.1	8.3	9.1	10	9
1	17	1.4	1.3	8.7		10.2	9.4	8.2	10.6	8.2	8.5	10	9.3	8.8	7.8	8.7	8.2	12.3	6.7	9	9.3	9	9.1	7.8	10.1	9.4	8.7	8.3	9.3	8.8	7.8	7.9	8.9	9.4	8.3
1	18	1.2	1.2	8.4	6.9	9.8	8	6.1	9.9	10.5	8.5	9	10.3	6.5	9.4	8.4	9.5	12.2	6.9	9.7	8	9.3	10.9	7.1	9.1	8.9	8.2	9.5	9	8.9	7.1	7.9	7.6	9.7	9.2
1	19	1.1	1.6	7.5	7.3	7.7	8.8	9.2	8.8	9.5	7.1	9.5	8.4	8.8	9.2	10.8	9	10.8	5.6	8.1	6.8	7.6	10.8	6.2	7.9	8.8	9	10.2	7.7	9	6.2	8.2	8.4	9.3
1	20	1.5	5.4			6.7	8.8	7.5	8.5	8.6	9.3	9.2	8.8	8.9	7.6	8.3	8	11.2	7.8	9.7	7.8	7.9	10	6.6	7.9	8.5	9.6	11.5	7.7	9.3	8	7.7	8.2	10.6	8.9
1	21	2.3		8.5	6.5	9.2	8.5	10	8.5	8.5	9	9.7	8.5	9.9	7.1	10.7	7.5	9.7	7.5	8.9	7.1	7.5	9.6	6.5	9.1	8.5	8.7	10.3	6.8	8.8	8.6	7.9	8.1	9.2	9
1	22		6.6		6.2	9.3	8.3	9.3	8.9	9.6	8.5	6.7	8.6	9.1	7.8	10.8	8.3	9.4	6.9	8.8	6.2	7.5	7.2	5.3	9.1	9.2	7.8	7.6	7.2	7.8	8.9	7.3	8.3	8.4	9
1	23	3.6	6.4	5.5	6.2	9.1	8	11.2	8.8	8.8	8.2	8.7	9.2	9.7	7.7	10.9	9.4	10.5	6.4	9.3	6.8	7.3	8.5	5	10.1	9.4	7.8	8.2	7.1	7.8	9.2	7.3	8.4	6.8	8.4
1	24	3.9	4.8	5	7	9.4	8.5	9.2	9.8	9	7.9	11.2	7.8	10.3	8.7	10.4	8.3	10.5	7.1	8.3	7.7	7.9	8.6	5.8	9.9	8.3	8	8	7.9	7.2	9.5	7.8	8.1	9.1	7.6
1	25	3.5	3.5		7.9	9.5	8.3	8.1	8.7	8.8	9	9	9.5	10.3	6.5	9.5	7.4	7.9	7.9	7.9	7.4	8.3	8.9	5.8	8.9	8.5	8.2	9.8	8.3	6.6	9.6	8.5	8.4	9.8	6.9
1	26	3.5	2.2	4	7.9	9.5	8.3	8.4	8.3	8.8	7.3	7.2	8.5	8.8	7.7	9.7	7.9	9	8	8.7	8	5.8	8	6	8.5	7.4	6.4	7.9	8.4	6.2	7.2	8.5	8.8	8.8	7.4
1	27	3.1			6	9.3	7.8	8	8.6	8.2	7.7	8.5	9.8	9.2	9.5	10.1	7.6	10.1	7.3	8.4	8.5	5.6	6.4	6.8	8.6	6.9	8.4	8	7.7	6	8	7.3	8.8	10	9.5
1	28		4	4	4.8	9.3	9.3	8.2	9.6	9.3	7.6	9.2	8	8.4	8.1	9.7	8	10.5	6	9.3	8	7.2	9	6.2	8.8	7.1	8.3	8.7	6.8	6	7.7	8.3	8.1	9.7	8
1	29		3.2	5.2	5.3	9.6	8.1	5.7	9.9	7.7	8.5	9.9	9.3	8.7	7.7	8.6	7.3	9.8	8.6	8.8	8.8	7.9	9	6.6	9	8.5	8.7	7.4	6.4	5.6	6.7	7.5	7	9.1	7.7
1	30	3.5	2.4	6.1	6.1	8.1	8.8	5.8	9.1	7.4	9.4	9.8	10.1	6	7.2	8.2	7	9.3	8.4	7.9	7.1	8.4	9.1	7.8	9	9.2	8.4	8.2	6.3	5.9	5.8	7.4	8	8.8	7.2
1	31	3.6		6.4	7.6	8.4	6	5.8	9.4	8.5	9.4	8.4	8.9	8	6.5	8.5	8	8.6	8	8.5	7.5	8	7.6	7.2	8.4	8.3	8.3	7.5	6.2	6.1	7.3	7.6	8.3	9.4	7.3
2	1	4.3	2.7	6.3	7.7	8.9	6.8	6.5	9	7.5	9.1	8.3	8.9	7.8	7.1	7.2	8.7	9.5	7.8	6.9	7.3	7.9	7.8	6.6	9.8	7.2	8.6	8.5	5.9	6.2	8.4	7.5	7.8	9	7.8
2	2	4.1	2.8	4.1	6	8.2	7.1	9	7.3	7.7	8	9.8	7.8	6.7	9.1	7.6	6.5	9	6.7	8.2	7.7	8.9	9.4	6.3	9.2	7.3	10	8	6.3	7.9	8.4	8	7.1	9	7.5
2	3	3.8			4.8	7.8	8.6	8	9.3	7.3	8.1	8.5	7.6	7.3	7	7.9	6.7	9.1	8.1	8	7.9	6.9	8.1	6.5	7.9	8	9.5	7.4	7.8	6.1	6.9	7.2	7	9.3	6.8
2	4	2.3	2.7	6.5	6.2	7.7	8.2	7.8	7.6	8.2	8.4	7.3	7.5	6.7	8.5	6.6	8.8	9	6.3	7.8	7.6	5.6	6.8	5.8	10.1	8.1	8.6	8.1	7.6	5.8	7.3	7.3	7.9	9.4	7.4
2	5		2.3	5.9	6.7	8.3	6	8.6	7		8	8.5	8.5	7.3	8.5	6.8	7.4	9	6.6	7.5	6.8	6.3	7.4	5.6	9.4	6.5	8.6	8	7.4	7.2	7.4	7.4	8.7	9.3	7.9
2	6	1.8	3.6	4.8	5.7	6.4	6.1	8.3	7.8	8	7.8	7.5	8.6	8	8.1	6.6	6.3	9.5	7.9	8	9.1	6.8	7.6	5.6	9.9	6.3	8.8	7.6	6.8	6.6	7.2	6.9	9	8.4	8.5
2	7	0.9	5.1	4	7.1	6.4	6	8.2	7	7.9	7.7	8.7	7.5	8.3	9.5	6.3	6.8	9.2	7.8	7.8	7.2	6.4	7.4	7.3	8.6	7	8.1	7.3	6.6	7.1	6.4	7	8.4	8.2	7.9
2	8	1.8	5	5.1	7.2	8	7	8.1	7.3	7.2	8.3	8.6	7.5	6.8	8.7	7	7	9	7.6	7.9	8.8	6.6	8.9	6.3	8.7	6.1	8.8	7.53	6.7	6.4	6.5	7.1	8.5	7.3	6.6
2	9	2.3	3.9	6.4	8.3	9.3	7	7.8	8.1	7.9	8.4	7.6	8.6	6.1	8	7.2	8.1	9.7	6.8	8	7.9	8.4	8.4	4.1	9.1	6.6	8	8.7	7.3	5.3	6	8	7.7	8.2	7.3
2	10	1.6			7.7	6.6	8.3	7.4	7.5	8.7	8.9	6.1	7.9	5.8	6	9	7.2	8	8.2	7.3	8.3	7.8	8.3	5.4	8.9	7.7	9.2	8.7	7.1	5.7	5.2	7.2	6.6	8.3	7.5
2	11			4.8	7.9	7.1	8.7	6.9	7.6	7.9	8	6.6	7.7	5	6.2	7.4	8	8.1	6.8	6.3	7.7	7.8	6.1	6.3	9.5	7	8.9	7.4	7.3	5.9	5.3	7	6.5	7	6.7
2	12		6.5		7.7	6.2	8	7.9	7.5	9	10.4	8.4	8.4	6.3	6.9	6.7	7.7	7.8	6.7	6.2	8.3	7.7	6.1	5.3	8.5	6.9	8.1	7.5	7.2	5.5	4.7	6.9	7.1	7.7	6.7
2	13	3	4	6.6	8.3	5.9	7.7	8.6	8	8.4	9	9.2	8.1	6.9	6.7	8.2	6.4	7.7	6.2	7.2	6.6	7.1	6.4	5	9.1	5.4	8	7	6.8	5.9	6.2	8	7	8.5	7
2	14	3.4	6.6	5.8	7.8	7.1	7.2	8.2	7.3	6.4	7.5	9.6	8.6	8	6	7.7	7.7	7.8	5.4	7.7	6.8	6.9	6.5	8	9.5	6.1	7.9	7.9	6.9	6.9	6.6	7.4	6.6	9.1	7.8
2	15	3.7	4.9	7.3	7.7	8.3	8.3	7.4	7.5	6.8	8.5	8.4	7.4	8.5	7	6.4	5.8	8.3	5.6	6.5	6.4	6.6	7.1	6.6	8.7	6	8.2	7.9	7.1	7.6	7.2	7.4	6.7	8.8	8.3
2	16	2.7	4.7		7.5	7.3	7	7.7	7.5	7.5	8	7.2	6.7	7.3	8.2	6.9	7.4	7.8	6.8	7.1	7.8	6.7	8.4	5.6	8.9	5	7.6	8.1	6.7	6.3	7.5	7.2	7.3	6.8	8.8
2	17	2.2			5.3	5.7	8	7	7.3	7.8		7.6	7.5	6.8	7.1	7.7	7.7	9.2	6.8	7.7	7.8	7.1	7.8	5.9	8.4	6	8.4	7.1	7.6	6.8	6.5	7.6	7.9	7.5	9.4
2	18	2.1	6.2	6	5.2	6.1	8.4	7.9	6.6	7.4	8	7.3	7.8	7	6.8	7.7	7.5	8.7	7.4	8.1	7.2	6.1	7.7	6.4	8.7	6.8	8.4	7.4	7.3	5.9	7.6	6.4	8.7	7.7	7.5
2	19		4.9	6	5.9	5.8	8	8.7	8.2	7.5	7.5	8.7	7.3	6.1	5.1	7.6	6.8	8	8	7.1	7.4	7	7.5	7.4	9.1	7.3	6.6	7.5	7.6	6.2	6.9	6.2	8.4	9.1	6.9
2	20	1.9	4.7	6.2	7.9	5.5	8	7.9	9.4	6.9	8.5	5.8	7.6	6.2	6.6	8.8	6.5	9.4	6.3	7.1	7.1	7.1	7	6.6	8.2	6.6	7.4	7.2	9	6.8	6.4	6.3	8.4	8.3	7.2
2	21	2.4	5.2	5.4	6.9	5.6	9	8.3	9	7	7.8	7	7.6	8.6	7.1	5.5	6.7	8.1	7.1	7.6	7.3	6.4	6.4	6.8	8.7	6.6	7.6	6.6	8.3	7.4	6.1	6.2	8.8	8.2	7.6
2	22	2.2	6.8	4.4	6.1	4.4	8.5	8.1	8.9	7.9	8.1	7	7.3	9.1	5.2	5.7	7.4	8	8.2	8	6.7	6.5	5.1	6.8	8.7	7	7.6	7.4	7.4	7.7	6.2	6.2	8.6	8.8	8.2
2	23	2.1	5.2	4.8	6.6	6.3	8.6	8.3	8.2	6.4	8.2	7.4	6.4	7.7	5.1	6.6	8	6.9	8.1	7.1	7.6	6.7	6.3	7.1	8.9	7	8.3	7.5	7.4	8.1	7.1	6.9	8.4	8.9	8.4
2	24	2.6			8	6.2	7.4	8.2	8.1	6.8	8.3	7	7.4	7.4	5.5	7.5	8.2	7.6	7.4	6.4	7.3	7.3	7.4	6.6	8.5	6	7.9	7.1	7.4	7.4	7.3	6.7	8.3	7.8	7.3
2	25	2.9	5.3	6.3	7.5	8	8.5	8.2	7.2	6.4	8	7.2	6.1	7.1	6.8	7	8.2	7.4	7.3	7.8	6.6	7.8	6.4	6.5	9.2	6.3	7.4	8.1	7.5	7.3	6.3	6.5	8.5	9.1	7.3
2	26		5	5	7		8.2	8.7	7.4	5.4	8.7	8	5.5	7	7.1	8.3	8.4	7.5	6.7	7.5	7.9	6.9	6.5	6.2	8.9	6.8	8.1	8	7.7	6.8	6.9	6.9	8.4	8.6	7.9
2	27	3.7	5	4.4	6.8	7.4	8.5	8.5	8	7	8.9	8.2	6.1	8.1	6.1	8	8.2	9.1	7.2	7.3	7.1	7.1	5	5.9	8.6	6	8.6	8	8.1	5.6	6.8	6.4	8	8.3	7.3
2	28	3.6	4.5	6.7	4	6.9	8	8.7	7.2	6.3	9	7.4	7.3	7.5	5.3	7.9	7.6	8.8	8.1	7	6.6	7.1	5.1	7.3	9.7	5.4	8.4	9	8.1	5.9	7.5	7.1	8.2	8.4	6.9
2	29	3.4				7.2				5.6				7.4				8.3				7.4				6.3				6.2				8.4
3	1	3.6		6.7	5.6	7.3	8.1	8.6	6	7.1	7.8	7.1	6.9	7	6.2	8	7.8	7.6	7.8	7.4	7.3	6.3	5.4	6.7	9.9	7.6	7.9	8.5	7.7	7	7.3	7.1	8.4	7.5	6.9
3	2	3.2	4.9		6.3	5.5	9.4	8.5	7.2	8.1	8	7.5	7.6	7.1	8.2	8.3	8.5	7.4	7.5	7	7.5	7.4	6.1	6.5	9.7	6.8	8.1	8.1	7.7	7.3	6.1	6.8	8.2	8.1	7.5
3	3	4.7	5.1			5.7	8.8	8.4	7.5	7.4	7	8	7.8	7	6.1	8.1	7.8	7.9	8	8.6	8.7	6.3	5.9	7.2	9.9	7.3	8.7	8	7.3	6.9	5.8	6.9	8	8.4	7.6
3	4				5.8	7.7		8.5	7.8	8.4	7.2	8.4	8.3	8.1	4.9	7.8	7.8	7.7	7.5	7.9	6.4	6.6	7.7	7.3	10.1	6.6	8.8	8	7	7.5	5.8	7.3	8.4	8.7	8.2
3	5	4.4	6.6	6	5.2	7.5	7.8		8.9	8.7	8.2	8.7	8.1	7.9	6.6	8.41	7.7	7.5	7.1	7.6	6.4	5.1	7.6	7.4	10.2	5.8	9.3	7.4	7	7.7	5.6	8	8.1	8.5	8.2
3	6	4.8	6.5	6.2	5.7	6.7	8.5	8.5		9.1	9	9.4	8.2	8.2	8	8	8.3	7.9	7.2	7.5	7.3	5	6.8	7.1	10	5.8	9.2	8.5	7.8	7.6	6.4	6.8	7.9	8.5	7.8
3	7	4.9	5.2	5.5	6.5	6.4	7.9	8.3	6.8	8.6		9.3	8.1	7.5	7.2	8.5	7.8	7.3	7.3	7.1	6.6	6.1	7.4	6	7.9	5.5	8.2	7.4	8.2	7.2	6.6	6.6	8.1	8.8	7.4
3	8	4.5	5.5	6	8.1		8	8.3	7.4	7.8	8.2		8.8	7.1	7.3	8.5	8	7.4	6.5	7.3	7.1	5.9	7.8	6.3	7.7	5.8	7.7	9	7.3	8	6.7	5.4	8.9	9.1	7.1
3	9	4.7	4.9	6.3	6.2	6.5	8.2	7.9	7.6	8.4	7.1	9.4		7.4	6.7	8.6	9	6.8	6.5	6.8	6.9	6.1	7.1	6.5	8.1	7.1	9	9.3	6.9	7.7	6.9	6.3	9.1	9	7.9
3	10	4.3	5.2	6.4	7	5.9	8.8	8.2	7.8	7.4	6.8	7.5		7.6		8.5	7.7	6.4	5.3	7.3	7.5	7.6	6.3	6.3	8.3	7	9.1	8	6.7	7.6	6.9	6.9	8.8	9.2	7.1
3	11				7	6.3	8.3	7.2	8.7	8.1	8	8.9	8.2	7.2	7.6		8	7.4	6.4	6.5	7.3	7.8	6.6	6.9	7.9	7	8.1	7.6	7.5	7.7	6.5	6	8.6	8.8	7.8
3	12	3.4	4.7	6.9	7.1	4.8	8.4	8.3	7.3	8	7.9	8.1	8.9	5.5	5.9	8.5	8.8	8.6	7.2	8.6	7.1	6.9	6.7	6.8	8.1	6.3	7.6	8.2	9.3	6.9	6.7	6.5	8	9	8.1
3	13	3.5	3.9	5.8	5.7	6.3	8.4	7.1	7	7.9	8.3	6.9	8.5	7.6	5.3	8.3	8.2	7.7	7.2	7.8	6.9	7.1	6.9	6.2	8.1	6.2	8.6	9	8.2	6.8	6.8	7.1	7.5	8.9	7.3
3	14	3.6	5.6	6.3	7.4	6.9	8.7	7.5	7.4	8.1	8.1	6.4	8.1	7	6.3	9.2	8.6	7.4	7.3	8.4	6.9	6.4	6.1	6.3	8.2	6.6	8.3	7.5	7.8	7.2	6.9	6.7	7.7	8.4	7.1
3	15	4.2	4.6	7.6	7	6.4	8.5	9.1	7.1	9.1	8.3	7.8	8	6.5	5.7	8.9	9.1	7.1	7.2	8.5	7.1	7.4	6.9	5.9	9.7	7	7.7	8	7.4	7.2	7.4	6.6	8	8.8	7
3	16	4.2	5.7	7.3	6.8	6.6	8.3	8.9	8.7	9.1	7.9	7.9	7.9		6.8	8.5	8.7	7.8	6.8	8.4	7.3	7	7.3	6.7	7.4	7	8.3	7.7	7.4	7.2	7.7	7.6	8	9.1	7.9
3	17	4.7	6.5		7.4	7	8.8	9	8.8	9.1	7	7.8	7.4	7.9	7.7	8.5	9.1	7.1	7.5	8.1	7.2	7.2	6.8	6.9	8.3	7.5	8.4	7.2	6.6	7.6	7.2	7.7	8.3	9.6	8.6
3	18				7	7.4	9.5	7.9	7.7	9.1	8.7	7.5	7.9	7	6.1	8.3	9	7.5	7.3	8.2	7.4	7.4	6.9	7	7.7	7.5	8.4	7.2	7	7.7	7.5	7.9	9	9.9	8.8
3	19	5.2	7.2	6.3	6.4	6.6	9.2	8.6	8.2	9.2	8.9	5.9	8.7	7.1	6.4	7.8	9	8.5	7.5	8.2	7.3	7.5	6.7	7.4	8.9	7.6	8.9	7.7	7.7	7.5	7.5	7.4	9.3	10.1	9
3	20		6.5	6.2	6.7		9	8.4	8.8	9.1	8.3	6.8	9.1	7.6	5.9	8	9	7.6	7.9	8.6	6.8	8.3	6.7	6.8	8.5	7.8	9.3	8.1	8.3	7	7.3	7	9.6	9.2	9.1
3	21	5.6	6.6	7.7	8	7.6	8.5	8.6		9.2	7	7.4	7.9	6.4	7.4	8.1	8.7	7.7	7.8	8.8	7	7.6	7.3	6.8	8.1	8.2	9.6	8.2	7.9	7.3	7.3	6.6	9.6	9.1	9.1
3	22	5.3		7.3	7.6	7.1	7.8	8.9	7.5	9.4	8.2	6.4	8.1	7.6	6.6	8.4	8	7.3	7.7	9	7.2	7.5	7.3	7.4	9.3	8.4	9.1	8.2	7.9	7.3	7.4	7.2	9.2	9.1	9
3	23	5.5	7.5		7.6		7.8	8.8	7.8	9	7.7	7.3	8.7	7.9	5.9	8.6	7.2	7.3	8.1	9.1	7.4	7.1	7.3	7.7	8.5	8.5	9	8.2	7.7	7.6	7.3	7.9	9.5	9	9
3	24	5.1	5	8.3	7.3	8.2	8	8.7	7.1	8.6	7.3	7.9	8.3	8	8.5	8.3	7.9	7.5	8.7	8.5	7.5	7.1	7.6	7.8	8.1	9	8.4	8.2	7.8	7.3	6.8	8.4	8.3	8.8	9
3	25				8	7.7	8.5	9	8.1	8.1	8.5	7.8	8	7.8	5.8	7.9		7.9	8.8	8.2	7.5	7.6	7.9	7.7	8.6	9	8.6	8.6	7.8	7.6	7.6	8.8	8.4	8.7	8.4
3	26	5.8	7.5	7.4	8	7.8	9	8.6	8.6	8.2	8.6	7	8.5	7.7	7.6	8.4	8.5	7.3	9.4	8.6	7.6	8.1	7.7	7.3	8.1	9.1	7.3	8.6	7.4	7.4	7.9	8.8	8.8	9.2	9
3	27	5.8	7.8	8.2	8.6	7.2	9.1	8.6	7.7	8.4	8.6	7	8	7.4	7.5	7.5	8.6	7.1	8.5	9.5	8.1	8.9	8.1	7.3	8.1	9	8.6	8.5	7.5	7.7	8.1	9	9.5	9.2	9.2
3	28		7	8.2	7.6	8.1	8.4	8.9	7.6	7.9	9.1	7.6	7.6	6.6	8.7	7.7	8.4	7.8	8.3	9.5	7.6	9.2	8.1	7.3	8.2	8.6	7.9	8.5	8.2	8.2	8.1	8.9	9.9	9.3	9.1
3	29	5.4	6.3	8	6.5	8.3	8.6	8.8	8	8.9	9	9.3	7.1	6.7	8.1	8.2	7.3	8.2	8.5	9.1	7.1	8.9	7.8	7.3	8.4	9	7.8	8.3	8.1	8	8.1	9.2	10.1	9.3	9.4
3	30	4.7	6.4	8.1	7	8.3	8.8	8.4	8.4	9.1	9.4	9	8	7.1	8.4	8.2	7.1	7.8		9.4	7.6	9.3	7.6	7.1	8.6	8.8	8.5	8.7	8.4	8.3	7.6	9.6	10.1	9.5	9.8
3	31	5.8	7.3	8.4	7.3	8.4	9.1	9.8	8.2	9.7	9.5	11.8	8.3	7.6	8.4	8.8	8	8		9.6	7.8	9.3	8.6	6.5	8.7	8.9	8.3	8.4	8.2	8.2	7.4	8.9	9.8	9.4	9.4
4	1				7.9	8.7	9.9	9.9	8.7	9.4	9.7	8.5	8.8	7.2	8.7	7.4	8.2	8.2	9.1	9.3	7.9	10.5	7	7.8	8.7	9	8.3	8.9	8.3	8.1	7.5	8.9	10.2	10	9.1
4	2		8.3	8.5	8.2	8.4	9.6	9.8	8.2	9.6	9.1	8.5	8.2	7.8	8.9	7.9	8.6	8.5	9	9.5	8	8.5	7.9	7.8	8.9	8.6	8.4	8.8	8.4	7	8.3	9.3	9.8	10	9.1
4	3	6	9.1	8	8.3	8.4	9	10.1	8.2	9.4	9.4	8.3	8.7	7.8	9.1	7.2	8.3	8.6	8.8	9.9	7.9	8.9	8.6	7.7	8.9	9.4	9.4	8.3	7.7	8.2	8.5	9.7	10.3	10.5	9.3
4	4	6.6	8	8.2	7.7	8.1	9	10	9.1	9.7	9.2	7.9	8.6	7.4	7.6	7.4	8.8	8.5	8.6	9.8	8.2	8.5	8.4	7.8	9.5	9.5	10	8.5	8.1	7.4	8.8	9.6	10.1	10	9
4	5	6.9	9		8.8	8.3	9.2	9.9	8.4	10.1	8.5	8.3	8.2		8.1	8.2	8.9	8.8	8.3	9.5	8.69	8.4	8.8	7.8	10	9.1	9.8	8.9	8.4	8.1	8.7	9.2	10.5	9.9	9.4
4	6	7.2	8.5	9	8.5	8.3	8.5	10.4	8.3	10.1	8.83	8	8.2	8.1	8.8	8.2	8.4	9	8.8	9.6	8.4	8.8	8.8	8	9.6	9.5	9.8	9.2	8.8	8.2	8.6	8.7	10.4	10.2	10
4	7	7	8.9	9.1	9.1	9.6	8.9	10.6	9.4	10	9.2	7.6	8.5	8.1	8.9	8.6	8.5	9	9.1	9.8	8.5	9.4	9.2	8	9.9	9.8	10	9.2	8.7	7.7	9.8	8.6	10.3	10.5	10.5
4	8				10.5		8	10.5	9.1	10.5	9.8	8	8.6	7.9	8.9	8.7	7.7	9.3	9.1	10	8.9	9.4	8.9	7.9	9.7	10.3	9.8	9.1	9.3	8.2	8	9.2	10	10.2	10.3
4	9	6.8	10.3	8	9.9	9.3	8.9	10.7	9.2	10.3	9.5	8	9.5	8.2	9.6	9.2	8.3	8.9	9.9	10.1	8.9	9	8.8	7.9	10.2	10.3	10.1	9	8.8	9	9.1	9.2	9.8	10.6	10.5
4	10	7.4	10.9	8.1	10.1	9.3	10.4	10.4	9.2	10.6	9.5	8.5	9.5	7.6	6.6	9.3	8.7	9.7	10	10	8.1	9.4	8.8	7.6	9.9	10.5	10.8	9.6	8.9	9	8.8	9.4	9.9	10.8	9.9
4	11	7.9	11	8.8	9.6		9.8	9.4	9.1	10.2	9.6	8.1		7.9	6.2	9.6	9	9.4	10.8	10.2	8.8	9.8	9.7	7.9	9.6	10.7	10.5	9.8	9.1	9.5	8.9	9.3	10.3	10.6	10.2
4	12		12.2	8.8	10		11	10.4	9.6	10.2	9.4	8.4	8.2	6.7	8.7	8.5	10.2	9	11.3	10.8	9	10.3	9.4	8.9	9.6	10.8	11.6	9.7	9.2	9.3	8.9	9.2	10.4	10.4	10.1
4	13	8.4	9.5	8.7	10.2	9.1	10.8	10.2	9.4	11	10	9.2	8.7	7.2	8.9	8.4	10.6	9.3	9.8	10.6	9.2	10.3	9.6	8.9	10.1	9.8	11.8	9.9	9.3	9.8	8.5	9.4	10.5	10.5	9.4
4	14	7.6	9.3	8	9.5	9.3	9	10.4	9.4	10.5	9.8	9.2	9.2	7.3	9.1	9	10.3	9.8	10.3	10.6	9.1	10.3	9.5	8.9	10.3	10.3	11.9	9.2	9.5	9.8	9.8	9.6	10.8	10.9	9.8
4	15				8	9.4	10.8	10.4	9.8	11	9.6	9.6	9.4	7.4	9.3	9.5	9.5	9.9	10.5	10.9	9.4	10.3	9.9	8.7	10.2	10.2	12.2	8.7	9.9	9.9	9.5	9.7	11.3	10.9	10.4
4	16	8.4	9.8	8.7	7.3		10.5	10.4	10.1	10.5	8.9	9.5	9.7	7.9	9.6	9.5	9.6	10.3	10.7	11.3	9.9	10.7	10.2	9.6	10.3	10.5	10.9	8.9	10.4	10	9.8	9.5	11.5	10.2	10.5
4	17	8.3	9.4	9.3	7.7	10	10	11.5	11	10.3	9.4	9.4	9.2	8.5	10.6	9.9	10.3	10.2	11.1	11.8	11.1	10.9	10.4	8.8	10.4	11	10.4	9.3	9.3	10.6	9.8	10	11.1	10.6	10.3
4	18	9.5	9.4	9.2	8.5	9.5	10.8	11.9	11.2	10.2	9.4	9.4	9.2	8.4	9.9	10.3	10.3	9.9	11.5	10.9	10.6	10.3	10.1	8.8	10.6	11.7	11.2	8.9	10	10.5	10	10.1	10.8	10.9	10.9
4	19	8.4	10.4	9.4	8.8	9.4	11.3	11.5	10.2	10.4	9.2	8.8	10.1	7.9	9.5	10	11	10.6	12.1	11.3	11	10.9	10.3	8.9	10.2	11.3	11.5	9.3	9.7	10.9	10	10	10.9	10.8	10.5
4	20	7.9	10.2	9.8	9.4		11	10.9	10.1	10.5	9.2	9.3	9.6	8.7	9	10.3	11.6	10.2	12.3	11.6	11	11.3	10.4	9.5	10.6	11.3	11.4	9.2	9.3	10.9	9.2	10.1	11.1	11.1	10.2
4	21	7.5	10.2	10.2	9.8		10.7	10.6	10.2	10.7	9.4	9.4	8.7	8.4	9.6	10.2	11.1	10.5	10.8	12.3	10.5	10.6	10.6	9	11.1	11	12	9.5	9.8	11.1	9.8	10.3	11.2	11.5	10.5
4	22						10.3	9.9	11.2	10.7	10	9.5	9.8		8.7	10.2	11.2	10.2	10.9	12.5	10.3	11.7	10.6	8.9	11	11	12.3	9.4	9.7	11.7	9.6	10.7	11.3	11.5	11
4	23	8.7	10.7	11.2	11.3	10.5	11.2	10.7	12	10.6	10.1	10.4	10		9.4	10.4	11.8	10.5	10.3	12.7	10.5	11.2	10.1	8.6	10.9	11	11.8	9.6	10.4	11.4	9.4	10.3	11.3	12.2	10.7
4	24	8.4	11.8	11.4		10.6	12	10.8	11.4	10.5	10.7	10.3	10.4		9.1	10.9	12.4	10.4	10.6	13.6	10.5	11.3	10.3	9.9	11	11.1	11.1	9.8	10.6	10.5	10.3	10.5	11.9	12.6	11.1
4	25	8.9	12.1	11.7	12.5	10.8	11.4	10.9	10.8	10.8	10.9	10.7	10.5	9.5	9.9	11.2	12.5	10.8	10.7	13.3	10.5	10.3	10.8	9.4	11.2	11.1	11.6	10	10.4	10.5	10.8	11	12.1	12.6	11.6
4	26	10.3	10.6	10.8	11.6	10.6	11.5	11.5	10.5	10.8	9.9	9.9	10.5	9	9.9	11.1	12.5	11	11	12.1	11.3	10.8	10.9	9.5	11.4	11	11.7	10	10.3	11.4	10.8	11.7	12.4	12.7	11.5
4	27	12.2	13.7	10.4	11	10.3	12.8	11.7	10.4	10.9	10.1	10.4	10.5	8.9	9.4	11	12.4	11.6	11.2	11.9	10.9	11.1	11.3	10.2	10	11.6	11.4	10.2	10.7	10.9	9.7	11.9	13	12.9	11.6
4	28		11.4	11	8.9	10.4	12.3	12.1	10.3	11.6	10.3	11	11.3	9.2	10.2	10.9	12.2	11.4	11.6	11.9	11.3	11.1	11.8	10.1	11.2	11	11.3	10.6	10.6	10.8	-	12.6	13	12.9	11.4
4	29				9.2	10.9	11.4		11	10.9	10.8	11.1	9.9	9.4	10.7	11.5	11.6	11	11.8	11.4	11.6	11.3	12.3	10.4	11.7	11.4	11.6	10.6	10.4	11.5	-	12.9	13.2	12.5	12.1
4	30			10.6	10.1	11.2	10.7	10.6	11.8	11.3	11.2	11	10.4	9.5	10.8	12.2	11.6	11.2	12.3	11.9	11.9	11.6	12.3	11	12	11.9	12.1	10.2	11.3	11.9	11	13.2	13.8	11	12.1
5	1	12.3	13.4			11.8	10.8	12.4	12.1	11.6	11	11.6	11.2	9.1	10.6	12.5	11.7	11.9	11.8	11.7	10.6	11.4	12.9	11.3	12.1	12.7	12.3	10.5	11.2	12.3	11.5	13	14.6	10.9	12.3
5	2	12.4	14.2	11.7	11.4	11.5	9.8	11.6	13.3	11.1	13.5	11.5	11	9.6	11.2	12.5	12.2	12.2	12	12	11.1	11.3	12.8	11.3	12.2	12.7	12.8	10.9	10.9	13.4	10.5	13.5	14.7	11.6	12.6
5	3		16.7	13.2	11.8	12.1		12.1	12.4	12.3	10.5	11.9	11.1	10.3	10.7	13.2	12.3	12.4	12.2	12.4	11.8	11.9	12.8	10.8	11.9	14.2	13.4	11.5	11.9	13.3	10.7	13.7	13.8	11.8	12.9
5	4	10		12.7	12.7	12.5		12.4	12.6	12.7	11.5	11.3	11.9	11.1	10.4	13.8	12.5	12.6	12.1	13.1	12.3	12	14	10.9	12.2	14.6	13.2	11.6	11.4	13.7	10.7	13.2	15	12.9	13.4
5	5		16.5	12.6	12.6	12.7	11.4	11.9	12.7	12.5	11.2	11.1	12	10.8	9.4	14.9	12.7	13.2	12.7	12.9	12.4	11.6	13.4	11.8	12.8	15.3	14.1	11.8	11.5	13.2	10	13.7	15.2	12.8	14
5	6			12.1	13	12.3	10.4	11	10.6	12.5	11.5	12.4	11.1	11.3	10.1	14.9	11	12.8	12.8	12.3	12.8	12.1	13.4	11.7	12.5	14.5	14.3	12	11.4	13.1	10.6	13.5	15	13	14.8
5	7	11.6		12.2	10.8	12.7	10.3	12	11	12.4	11.3	11.1	12.2	12.5	10.9	13.9	12	13.7	13.2	13.2	13.6	12.3	12.9	11.8	12.6	13.9	15	12.5	12	12.9	10.3	13.5	16.1	13.6	14.4
5	8	12.2	13.4	12.8	11.4	11.6	11	11.9	10.6	11.7	11.4	11.4	12.4	11.8	11.1	12.8	12.4	12.8	13.6	13.6	13.1	12.3	12.6	12.1	12.1	14.5	14.9	12.1	12.1	13.3	10.8	14.2	16.1	13.3	14.3
5	9	12.9	13.7	13.3	11	11.9	12	12.2	10	12.4	11	11.8	12.7	12	12.4	13	13.3	13	13.4	13.8	10.8	13.8	12.8	12.6	12.8	14.5	14.9	13	11.9	13.2	11	14.5	15.7	13.8	13.8
5	10	11.8	12.4	13.7		12.2	12.8	12.3	10.2	12.4	11	11.8	13.3	13.5	12.4	12.8	13.4	13	13.5	13.7	11.1	13.6	12.3	13.1	13.1	13.6	15.8	13.1	12.7	13.6	11.2	14.2	15.7	13.9	14.1
5	11	10.3	14.2	13.4	12.4	12.3	13.1	12.2	11.8	12	11.4	11.6	13.9	13.6	11.6	12.6	13.1	13.2	12.3	14.3	11.8	13.5	11.9	14.2	13	12.9	15.3	14	12.7	13.5	12	13.6	14.6	14.3	14.1
5	12	11.1	16.3	12.6		11.5	13.6	12.7	12.1	12	11.4	12.2	13.1	13.1	12.5	13.4	13.3	14.6	13.1	13.8	12.4	12.6	12.2	11.8	12.5	13.3	15.8	13.1	13	12.5	12.1	14.2	15.4	13.9	13.7
5	13			13.3	15.2	12	13.3	13.7	12.2	11.7	11.8	12.7	12	13	12.1	13.5	14.1	13.5	13.6	14.1	13.4	14.1	12.3	13.2	12.7	13	15.4	11.3	13.6	11.6	12.6	15	15.4	14.3	14.4
5	14	11.3	15.8	13	15.8	12.1	13.3	12.8	13.8	12	12	12.4	12.9	13	12.5	13.5	14	13	14.6	13.9	13.9	13.9	12.3	13.1	12.6	13.5	13.9	11.9	12.9	12.1	12.8	15.2	15.7	14.4	14.4
5	15	11.9	14.2		13.9	12	13.6	13.8	13.8	12	12.6	12.7	13	12.5	12.7	13.2	13.9	13.3	14.5	13.6	14.8	14.1	12.6	13.3	13.1	12.8	14.3	12.2	12.9	12.9	13.6	15.1	15.8	14.8	14.9
5	16	12.4	15.1	13.4	13.6	12	13.7	14	14.3	12.1	13	12.8	13.1	11.1	12.8	13.7	14	13	14.9	13.6	14.8	14.4	12.4	14.1	13.2	13.1	14.8	12.6	13.4	12.8	13.6	15.1	15.8	15.5	14.8
5	17	13	12.9	13.8	13.5	12.3	13.3	14.8	13.6	12.1	12.2	12.7	13.1	11.7	12.6	14.2	14.5	12.8	15.1	14.1	14.8	14.8	12.6	14.7	14.4	13.5	15.6	14	13.4	12.5	12.9	14.3	15.9	14.5	14.3
5	18	14.1	15.3	13.2	13.4	12.3	13.3	15.8	15	12.9	12.5	13.1	13	12.1	13.5	15.2	14.5	13.6	16	13.6	14.8	14.9	13.1	14.6	14.1	14.3	15.43	14.1	14	13.73	13.2	14.1	15.9	15.9	14.3
5	19	13.9	14.4	12.3	14.3	13	12.5	15.4	15.3	13.2	12.8	13.8	14.4	11.5	12.2	15.1	15.1	13.7	16.3	13.5	15.5	14.8	13.2	15.6	13.8	14.4	15.4	15.2	14.2	13.4	13.8	14.3	16.3	15.6	14.8
5	20				14.8	13.4	12.8	13.9	15.9	13.7	12.8	14	15.3	11.3	12.9	14.6	15	14.4	15.4	13.7	15.1	15.1	13.1	15	13.9	14.7	15.9	15.3	14.7	13.9	14.3	14.8	16.3	16.4	15.5
5	21	15.8	16.4	13.8	15.5	15.3	13.5	12.4	16	13.5	12.7	13.8	14.2	11.8	13.2	14.5	15.7	15	15.5	13.7	14.9	15.3	13.9	15.2	13.9	13.8	16	15.3	15.2	14.4	13.7	15.2	15.9	16.2	16.2
5	22	15.3	15.6	13.6	15.2	14	14.4	11.4	16	13.5	13	13.9	14.6	11.7	13.1	15.2	15.2	14.6	16.8	13.8	14.2	15.1	14.2	15.7	14.3	14.2	15.9	15.3	14.4	15.3	15.4	15.1	16.3	16.1	17.7
5	23	15.1	15.5	13.2	15.8	14.5	14.6	13.7	15.8	13.9	12.8	14.5	14	11.8	13.8	15.2	15.6	15.2	16.8	14.8	14.9	14.6	14.2	16.6	14.6	14.1	16.5	15.5	14.2	15.6	14.5	15	16	15.8	17.6
5	24	17.2	16.5	13.7	15.2	15.6	14.6	14.5	16	13.8	13.3	14.5	14.2	12	14.6	15.3	16	14.2	17.8	14.8	15.8	15.6	14.9	15.7	15.1	14.6	15.6	15.8	14.4	15.4	14.4	14.5	17.1	17.4	17.3
5	25	16.2	17.9	13.7	16.2	14.6	14.7	14.5	17	13.7	13.8	13.8	14.6	11.8	15.2	14.4	16.3	15.8	16.3	14.6	15.8	14.5	13.8	15.4	15.9	15.3	16	15.4	14.8	16.4	15.2	15.3	17	18.4	17.1
5	26	16.6	17.3	14	16	14.4	15.9	15.6	16	14.3	13.6	13.9	14.5	12.5	14.7	15	16	15.2	16.9	15.5	15.6	15.1	14.1	15.8	15.2	14.8	15.7	14.4	14.3	16.2	15.8	15.8	17.3	17.9	18.4
5	27					14	15.7	14.6	17	15.5	14.1	14	13.8	12.6	15.1	15.4	16.4	17.4	16.7	15.6	15.4	16.1	15.1	16.4	15.2	14.4	15.9	14.3	15	16.4	15.6	15.7	17.3	18.2	17.8
5	28	17.2	15.9	13.7	14.6	14	16.5	14.3	17	15.5	14	13.7	14.1	12.8	14.8	16.5	16.2	18.2	17.1	15.6	15.9	16.8	15.1	17.3	15	15	16.8	13.4	15.9	16.4	16.9	16.6	16.9	18.2	17.9
5	29	18.8	16.4	14.1	14.8	14.1	15.4	13.7	16.7	15.3	15	14	14.2	13.1	15	16.4	16.5	16.8	17.2	15.9	16.3	17.5	16.3	16.8	15.4	15.5	16.8	13.5	15.9	15.8	17.9	17	18	18.6	17.9
5	30	17.7	16.6	14.5	14.9	14.8		14.9	16.8	15.3	15	14.6	15.8	13.5	15.5	16.2	16.4	16.4	17.3	17.2	16.4	16.9	17.1	16.5	15.6	15.5	17.1	14	15.4	16	17.4	17	18.8	18.5	18.5
5	31	18.1	16.9	15	16.1	14.7	15.3	15.4	17	15.4	15.3	15.7	14.8	14.2	15.2	16.5	17	17.4	18.1	18.3	15.3	17.8	17.2	16.1	16.1	15.1	17.1	14.3	13.2	16.1	17.4	18.3	18	18.5	18.6
6	1	18.1	16.5	14.9	16.3	14.5	16.3	16.3	15.9	15.1	16.2	15.8	14.8	14.2	15	17.1	18	17.8	17.5	17.6	15.9	16.7	16.2	16.4	16.3	14.8	16.8	14.7	13.4	16.8	17.7	18.9	17.2	17.1	18.4
6	2	17.8	18.7	15.2	17	14.8	15.4	16.8	15.6	15.5	14.9	15.4	14.6	13	15.2	17.2	17.6	17.8	17.5	18	15.8	17.1	17.4	16.7	16.3	14.6	15.9	15	13.2	17	18.1	19.4	18.5	14.9	19.1
6	3	18.8				15.4		17.4	15.5	15.3	14.6	17.1	16	12.4	15.2	17.7	18.2	18.1	17.9	17.3	15.1	17.6	18.4	16.5	17.2	14.9	17	14.9	13.3	17.4	18.3	20.3	18.8	15.6	17.3
6	4		16.4	15.7	18	15.9	15.2	17.7	15.5	15.2	14.7	18.2	15.9	13.5	15.9	17.8	18.7	18.1	18	18	16.2	17.8	18.3	16.7	17.5	15.3	16.3	15.8	13.4	17.8	18.2	20	17.7	17	17
6	5		16.9	16.2	18.5	15.6	12.2	18.2	16	15.7	15.3	17.4	15.2	14.2	15.8	17.8	18.5	17.5	18.3	17.4	16.2	18.3	17.1	17.1	18.1	15.5	16.9	16.1	12.9	17.8	17.5	20.5	17.2	16.4	16.7
6	6	20	16.4	16	18.2	16	12.8	18.2	16.3	16.5	16.3	16.8	15.2	14.6	15.5	16.9	18.1	18.4	18.8	18.14	16.6	18.5	16.9	17.1	18.5	16.5	16.8	16.8	12.8	18.4	17.8	19.9	18.5	16.9	16.7
6	7	20.3	16.5	16.3	18.9	16.4	13.6	16.8	16.1	16.8	17.5	16.7	15.8	16.1	15.9	17.3	17.5	18.6	18.6	17.8	16.8	19.3	17.3	17.7	18.4	15.5	17.1	17.1	14.7	18.7	18.2	18.7	18.3	17.1	16.8
6	8	20.4	18.4	16.8	18.4	16.1	13.4	17.4	16.4	17	17.7	16.3	16.1	17	15.9	17.7	16.4	18.7	18.5	19.3	17.8	17.5	17.8	18.2	19	16	17.2	17.7	15.9	19	17.9	17.4	18.8	17.9	17.6
6	9		19.1	17.3	19.7	15.5	14.1	19.6	17.1	17.2	18	17.7	16.7	17.5	16.2	18.7	16.4	18.9	18.8	18.7	18	16.4	17.9	18.3	19.1	16	16.8	18	17.6	19.6	16.5	18.4	19.6	18.1	17.4
6	10					16.1	18.3	18.8	17.5	17.8	17.7	17.6	15.5	15.8	17	18.4	17	18.1	19.1	18.4	18.1	16.8	18.5	17.6	19.4	17.3	17.4	18	17.3	18.1	16.7	18.9	18.9	18	17.7
6	11	19.5	18.5	17.8	20.5	16.2		19.6	17.2	17.2	16.8	17.9	16.5	16.4	16.1	16.4	17.7	18.3	18.6	19.7	18.6	16.4	18.8	17.7	20.2	17.6	18.9	18.8	18	18.6	17.4	19.8	19.2	18.4	17.7
6	12	20.4	17.8	17.1	19.5	16.5	16.6	18.8	17.2	18	16	18.1	16.2	17	16.7	17	18.2	18.6	18.3	19.7	19.1	17	18.6	17.6	20.1	17.7	18.2	19.7	19	18.2	18.6	19.9	19.3	19.5	17.3
6	13	20	19.4	17.1	19.5	16.4	16.4	19.1	18.2	18.8	16	17.9	16.7	16.9	17	17.6	19.2	18.9	18.6	19.7	19.8	17.7	17.6	17.3	20.3	18.3	18.2	19.2	18.8	18.2	20.8	19.4	19.8	20.5	17.7
6	14	22	18.9	17.8	18.2	16.9	17.7	19.34	17.8	18.8	16.5	18	16.5	16.5	17.2	17.4	19.4	19.2	18.5	20.2	19.4	17.2	17.9	17.7	21.1	18	17.9	19.8	19	18.3	19.1	17	19.8	19.7	17.9
6	15	22	18.1	18.1	19.6	17.4		19.4	18.4	18	17	18.1	16.4	17	17.4	17.4	20.6	18.9	18.7	20.5	18.3	18.3	19.1	18.3	21.2	18	18.2	20.4	17.9	18.1	18.9	18.3	19.8	19.8	18.3
6	16	22.6	18.2	18.5	17.9	17.5	17.4	19.4	18.9	18	17.7	18.2	17.2	17.5	16.7	17.7	20.8	19.7	19.2	20.5	18.6	18.1	18.9	18.4	20.6	18	18.6	20.3	18.2	18.4	17.6	18.6	20	20.5	18.3
6	17				18.9	16.9	17.6	20.8	18.9	18.6	17.5	18.6	17.5	18.7	16.5	17.7	19.3	20.2	19.3	20.5	19.1	18.8	19.2	18.7	20	18.1	18.5	19.8	18.7	18.8	19.7	18.1	21	20.2	18.6
6	18	22	19.5	18.7	18.6	17.7	18.1	19.6	19.2	18	17.5	19.1	18	19	15.9	17.8	19.8	20.4	19.3	20.3	19.6	19.2	19.2	19.1	19.5	18.5	18.9	19	20.7	18.6	20.8	18.7	20.1	18.9	18.8
6	19	21.6	21.8	18.6	17	18	18.1	20.4	19	17.2	17.7	18.6	18.1	19.5	16.7	18	20.4	20.8	19.5	20.2	21.1	19.8	18.9	19.4	19.9	19	18.8	20.7	19.1	18.8	20.7	18.2	21.6	19.6	19.3
6	20	21.2	18.4	18.7	16.8	17.6	18.4	21.7	18.7	18.1	18.6	19.4	18.6	19.4	16.7	18.2	20.8	21.5	19.3	20	21.3	19.3	19.3	19.4	20.3	18.8	19.6	20.2	19.6	18.6	20.5	19	21.2	20.1	19.5
6	21	21.1	20	18.8	18.9	17.6	19	20.3	18.3	18	17.7	20.2	18.6	19	16.6	18.2	20.3	21.9	19	20.3	19.9	19.1	20.2	19.6	20.8	19.8	20.2	20.6	20.4	19	20.5	19	20.7	20.2	19.8
6	22	22.3	22.7	17.8		18.3	18.1	19.4	19.3	18	18	20.3	18.8	19	17	18.1	20.6	21.9	19	20	19.8	19.9	20.4	19.8	20.7	19.9	21	20	18.1	18.6	20.3	19.3	20.8	20.8	19.4
6	23	19.7	20.5	18.7	19.8	18.5	17.6	20.3	19.6	18.4	17.8	19.7	18.2	19	17.1	18.3	21.3	22.5	19.5	19.4	20.3	19.3	21.4	20.1	20.8	20.1	20.7	21.2	20	18.6	20.9	18.9	20.4	21	18.4
6	24				18.7	18.5	17.1	20	20.2	18.5	17.7	15.7	18.5	20	17.2	18.5	21.3	22.7	19.7	19.2	20.8	19.7	21.1	20.4	21.6	18.8	20.1	20.1	20.3	18.8	21.9	19	20.3	21.1	20.1
6	25	21.7	20.1	19.3	18.3	17	17.8	21.1	19.8	18.5	18.5	17.7	18.1	19.6	17.7	18.8	20.5	22.4	20.5	19.25	20.9	19.8	21.7	20.4	21.3	17.5	20.5	21.3	20.1	18.6	21.6	19.4	20.6	21.6	20.4
6	26	21.3	22	19.6	19.8	17.4	18.4	20.9	19.8	18.7	19.1	17.7	18.2	19.8	17.5	18.7	20.8	22	20.7	19.1	20.5	19.6	21.5	20.8	21.8	17	21.2	21.8	20.9	19.4	22.2	19.8	21.2	21	19.5
6	27	20.9	20.8	20.2	19	18.1	18.7	21	20	19.1	19.2	16.4	18.1	20.1	18.7	18.7	20.8	22.3	20.5	19.3	19.8	19.1	22.3	21.3	22.6	17.1	21.2	22	20.3	19.8	22.7	20.6	19.9	19.7	18.7
6	28	21.1	20.3	20.3	19.7	19.2	18.4	20.8	20.5	18.2	18.5	17	18.9	19.7	18.8	18.1	21.2	21.8	20.6	20	21.1	19.8	21.6	21.2	23.3	17.6	21.2	21.8	20.6	20	22.6	21.1	20.3	20.4	18.9
6	29	21.1	20.6	19		18.9	19.7	21.4	20.8	18.3	18.1	16.7	18.7	19	19.4	18.5	20.9	20.8	20.7	20.4	19.7	20.2	21.8	20.4	24	17.8	22.1	21.8	20.7	20	22.3	21	19.4	20.8	18.5
6	30	22	20.9	17.5	18.7	17.5	19.4	21.4	20.8	18.2	18.5	17	18.1	19.1	19.5	19.1	20.8	21	21.2	20.8	19.4	20.6	22.1	21.3	23.1	18.3	22.5	22.2	20.8	20.6	22.4	21	19.3	21	19.8
7	1				19	17.6	19.1	21	21.1	18.5	18.3	16.7		19	17.8	19.5	20.5	21.6	21.5	20.9	19.4	20.6	22.1		22.6	18	21.6	23.2	20.7	21	23.4	21.1	19.7	21.4	21
7	2	22.5	20.2	18.9		19.3	19.6	19.7	21	18.8	17.8	17.9	18.2	19.2	18.9	18.9	19.9	21.8	21.2	21.5	19.9	20	22.1	21.4	22.8	17.7	21.6	22.8	21.3	21.4	24	21.6	20.3	21.8	20.8
7	3	22.7	18.7	18.9		19.5	19	20.3	21.6	19.2	19	18.5	18.6	19.2	19.6	19	20.4	21.8	21.1	21.2	19.9	20.4	22.6	21.1	23.2	18.9	21.8	22.8	21	20.7	23.4	22.5	20.8	21.6	20.9
7	4	22.2	21.7	18.2	19.4	20.4	18.5	20.4	20.4	19.5	18.9	18.7	18.8	19.1	21.2	19.4	19.9	22.1	21.2	21.7	20.3	20.6	22.8	20.8	23.5	19.3	21.7	23.3	22.4	20.5	22.7	22.9	19.8	21.9	20.8
7	5	21.7	20	18.4	20.1	19.4	19	20.6	21.1	19.4	18	19.7	19.7	18.6	21.3	19.1	19.7	22.1	21.5	21.7	20.1	20.8	21.9	21.1	23.3	19.1	22.1	21.5	22.1	20.8	22.4	22.7	20.1	21.1	21.1
7	6	21.3	21.1	18.7	19.8	19.1	18.5	20.3	21.2	20	19	19.4	19.3	20	20.8	20	20.6	22.3	21.7	22	20.3	21.6	21.9	21.1	22.2	19.6	22.1	22.9	22	20.9	22.7	23	21	22	21.4
7	7				19.6	19.9	19.3	22.1	21.3	20.7	19.3	19.7	19	20.2	20.5	20.6	20.8	23	21	22.8	20.6	22	21.4	20.9	22.6	22.1	22.9	23	22.2	21.4	22.8	23.2	21.2	21.8	22.2
7	8				20.3	20.5	19.8	21.5	21.8	21	19.2	20.5	19.3	19.6	20.8	20.1	21.2	23	21.5	22.4	20.6	23.8	21.3	21.2	22.5	21.6	23.8	23.6	22.7	22	23.5	23.2	21.2	21.8	22.5
7	9	20.5	21.2	20.4	20.7	20.6	19.8	20.7	21.9	21	19.3	21.2	19.6	19.6	20.3	20.2	21.4	17.7	21.6	22.6	20.5	23.6	21.8	21.7	23.1	22.5	22.8	24.1	22.9	22.1	23.7	23.4	21.5	22.4	23.8
7	10	20.8	21	20.4	20.8	20.5	20.3	20.4	21.9	21	19.3	21.2	20.6	20	20.4	20	21.4	18.5	22.5	23.6	20.4	23.4	22	21.6	23	22.2	22.5	24.1	22.4	22.3	23.6	23.1	21.4	22.7	23.6
7	11	22.5	22.5	20.6	20.8	20.3	20.3	20.2	22.1	21.2	19	21	20.6	20	21	19.8	21.8	19.9	23.2	22.6	20.1	23.3	21.8	22.1	23.2	22.6	22.2	21.7	23.7	22.7	23.6	23.3	21.3	22.3	24.4
7	12	22.5	22	20.7	21	20.3	20.6	21.4	22.1	21.5	19.4	20.7	21.1	20.4	21.4	20.4	22.2	21.5	22.1	21.4	19.9	22.6	21.6	22.6	22.7	22.5	22.7	23.6	24.3	23.4	23	23.6	21.8	22.9	25.8
7	13	22.5	22.1	21.1	21.1	20.7	21.5	21.2	22.2	22.2	19.6	20.8	20.6	20.5	21.3	20.4	22.6	21.9	22.4	22.4	20.1	22.3	22.1	22.3	22.2	22.8	22.7	22.8	25	23.2	23.2	24.3	22.6	23.1	23.7
7	14	22.8	22.5	21.2	20.8	20.9	21.2	21.5	22.7	22	18.5	20.6	20.7	20.5	21.7	21.1	23	21.7	23	22.5	20.1	22.1	22.3	22.3	23.5	23.8	22	23.2	25.8	22.4	23.5	24.2	22.9	23.6	25
7	15			21.2	21.3	20.8	20	22	22.1	21.1	18.7	21.1	20.8	20.2	21.6	21.1	23.7	22	23	22.2	20.1	21.8	22.3	22.6	23.4	23.3	22.9	23.3	26.3	22.9	23.7	24.4	22.8	23.5	26.2
7	16	24.1	22	20.4	21.1	21.4	20.8	22.4	21.6	20.5	19.5	21.8	21.1	20.3	21.2	20.4	21.4	23.6	23.3	22	20.1	22.4	22.8	22.5	23.2	23.8	22.4	23.5	26.2	23.2	23.8	25	22	23.4	26
7	17	25.3	21.2	20.9	21.4	20.9	21.3	23.5	21.8	22.3	19.2	21.5	21.7	20.5	21.6	21.9	22.6	24	24.2	22.3	20.4	22.5	22.8	22.4	23.6	24.1	22.4	23.9	26.8	23.3	23.8	24.5	23.3	24	25.4
7	18	24.7	21.1	21.5	21.7	21.5	21	22.5	21.9	22.6	19.5	21.4	22.4	20.5	21.1	21.5	23.2	24.1	24.7	22.4	20.7	22.4	23.5	22.6	23.3	24	23	24.4	27.1	23.7	23.7	25.3	24	23.8	25.6
7	19	24.2	21		22.4	21.5	21.3	25.6	22.3	22.8	19.6	21.7	22.1	20.4	21.3	22	24	23.8	24.8	22.8	21.1	22.3	23.4	23.4	23.3	24	22.8	24.5	26.41	23.4	23.4	25.3	22.4	23.5	25.3
7	20	25.6	21.9	21.6	22.7	21.7	21.8	23.6	22.4	23	19.7	21.7	22.1	21.3	21.2	22	24	24.5	24.9	23.5	20.8	22.4	23.6	23.6	23.3	24.1	22.2	24.4	27.4	23.7	23.5	25.4	22.8	23.9	25.7
7	21	25.8	22.9	21.2	22.4	21.8	22.1	22.1	22.6	23	20.3	22.1	22	20.3	21.7	22.1	24.4	24.8	25.7	24.2	21.8	22.4	23.1	23.3	23.2	24.6	22.7	25	24.5	24.1	23.5	24.9	23.4	24.3	26.2
7	22				22.9	21.9	22.4	22.9	22.3	23	20.2	22.7	21.8	19.9	21.6	22.1	25.4	25.9	26.1	24.3	21.6	22.3	23.8	22.9	22.8	24.9	22.3	25.6	23.4	24	23.8	25.5	23.5	23.9	26.9
7	23	25.6	24.3	21.5	23.5	21.8	23	22.8	22.3	23.2	20.8	23.2	21.8	21	22.2	22.1	24.8	25.6	26.5	24.3	21.6	22.7	23.9	22.4	22.6	25	22.3	26.1	22.9	24.1	23.8	25.3	24	24.2	26.4
7	24	25.7	24.7	21.6		21.8	23.2		21.8	23.2	20.8	23.7	21.8	20.8	22.8	22	25.9	25.9	26	24.3	21.2	23.4	23.9	22.9	22.9	25	22.8	26.3	23.2	23.8	23.8	24.9	24.2	24.8	25.9
7	25	25.9	24	21.5		21.9	23.5	22.1	21.9	22.7	21.2	23.8	21.6	21.6	22.8	22	25.7	25.9	26.1	24.9	20.8	24.3	24.1	23.2	23.1	24.5	23.1	25.8	23.2	24.2	23.6	25.5	24.4	24.7	25.8
7	26	25.4	24.9	20.7		21.8	23.8	23.5	22	22.5	21.5	23.8	21.6	21.8	22.7	22	25.8	25.6	25.8	25.2	20.9	24.5	24.2	22.7	24.1	24.6	23.2	26.2	23.2	24.2	23.8	26.3	24.2	25	26
7	27	26	25.4	20.8	24	21.7	24.5	24.8	22.2	23	21.3	24.2	21.5	21.1	22.7	21.9	26.2	25	25.8	24.5	20.9	24.8	24.1	23.4	24.6	25.2	22	26.8	23.9	24.5	24.2	26.3	24.7	25.2	25.3
7	28	27	25.8	22.1	24	21.7	24.4	24.6	22.6	23	21.7	24	21.9	22.3	22.7	22.5	27.4	25.4	25.7	24.5	21.2	25.3	21.7	24.1	24.5	25.4	23.1	26.6	24	24.9	24.5	25.6	25	24.6	26
7	29				24.3	21.7	25.4	24.5	22.7	23.6	22	24.3	22.5	22.4	23	23	26.9	25.8	25.1	24.7	21.1	25.4	23	24	24.7	24.6	23.1	26.6	23.2	25.1	24.6	25.7	25.7	24	26
7	30	28.1	26.7	22.1	24.4	21.6	25.8	24.7	22.7	23.2	22	25.2	22.5	23.1	23.4	23	26.8	26.1	25.5	24.2	21.6	26.3		24.2	24.7	25	22.5	26.4	23.9	26.2	24.7	25.8	25.8	24.2	26.4
7	31	27.8	26.9	23	24.3	21.2	26	24.8	22.6	23.5	22.3	25.4	22.8	23	23.4	23.1	27.4	26.1	25	24.8	21.7	26.3		23.8	25	25.7	23.1	26.4	24.5	26.1	24.5	26.3	25.9	25.5	26.6
8	1	27.2	24.4	23.2	24.6	20.9	25.9	24.3	22.6	23.6	22.6	25.7	23.4	22.6	24.3	24.4	27.4	27.2	25.7	24.8	21.5	26.2	24.3	24.1	24.4	25.9	23.2	26.3	24.5	27.2	24.7	26.6	25.9	25.9	26.4
8	2	27.6	26.2	23.7	24.5	21	26.1	27	22.7	23.8	22.4	25.7	23.7	23.2	24.1	23.7	27.6	27.3	25.1	24.8	22.1	26.7	25.2	23.5	25.1	25.8	23.6	26.2	25	27.3	25	26.8	25.7	25.7	26
8	3	26.7	27.8	24.5	24.6	21.6	26	25	22.9	23.7		26	24.2	23.2	24.6	23.5	27.9	27.5	25.3	25.9	22.2	26.5	25.7	24.1	25.6	25.6	23.2	25.5	24.9	26.7	25	27.1	25.8	26.3	26
8	4		27.5	25.1	24.1	21.9	25.8	25.2	23.1	24		25.8	23.7	23.5	25	23.7	27.9	27.4	24.8	25.7	22.6	26.2	26.3	24.9	25.8	25.5	23.2	26	24.7	27.1	24.8	27.3	26.2	26.5	25.8
8	5				24.2	22.3	25.5	25.1	23.9	24.1		25.6	23.8	24	25.9	23.5	28.3	27.9	24.9	25.9	22.7	26.6	26.7	24.1	25	25.5	23.2	26.6	25.41	26.5	25.5	27.7	27.6	26	25.9
8	6	28.3	27.7	24.8	24.4	22.8	25	25	23.8	24.5	22.3	25.9	24.8	24.4	25	24.1	28	27	25	26.3	22.9	26.1	27.4	25.9	25	25.5	23.7	27.5	25.8	26.9	25.6	27.2	27.8	26.2	26.3
8	7	28.2	28.1	23.6	24.6	23.2	26	24.8	23.8	23.7	22.5	26.9	25.1	24.7	25	24.6	28	27.6	25.6	26.6	24.1	25.4	27.4	25.9	24.7	25.9	23.4	27.4	26.3	26.1	26.2	26.8	26.8	27.2	26.6
8	8	29	28.6	23.5	24	23.3	26.3		23.8	24.3	21.5	26.5	25.9	26.1	24.7	25	28.1	27.4	25.3	26.9	24.1	26	26.8	26.1	24.9	25.8	23.4	27.5	26.5	26	26.4	26.4	27.4	27.3	27.3
8	9	28.8	28.7	23.5	23.9	23.2	25.5		23.5	24	21.7	26.3	25.9	25.7	25.6	25.8	27.9	27.2	25	26.8	24.4	26.6	27	26.3	25.2	25.6	23.2	27.8	26.6	25.8	27	26.8	27.6	27.5	26.2
8	10	28.5	28.9	22.6	24.8	23.3	25.8	26.6	22.8	23.8	20	26.3	25.3	26	25.5	25.8	28.6	27.5	25.2	26.9	23	26.3	27.3	26.4	25.4	25.6	24.3	28.1	27.1	25.7	27	26.7	27.7	26.9	25.1
8	11	28.4	28.8	22.4	24.9	23.8	25.5	26.9	23.7	22.9	22.5	26.3	25	26	26.3	25.1	28.6	26.9	25.5	26.3	23.6	26.7	27.4	26.6	25.7	25.5	24.6	28.5	27	26	27.2	26.3	27.7	26.4	25.5
8	12				24.4	24.3	25	25.9	24.1	22.4	22.5	26.5	25.4	25.8	26.3	25	28.7	26.2	25.4	26.6	23.5	26.4	27.5	26.2	25.8	25.7	25.1	28.4	27.2	26	27.2	26	27.7	26.4	25.6
8	13	28.1	28.5	23.2	25.7	24	25.3	26.2	23.7	24.8	22.8	26.5	25.3	26	25.9	25.3	28.4	26.7	25.8	25.8	22.7	26.1	26.4	26.4	26.4	25.8	25	27.7	27.2	26.5	27.1	25.1	27.8	26.3	25.6
8	14		28.4	24.2	25.9	25.4	25	26.5	23.8	24.5	22.5	26.9	24.9	25.5	26.1	25.3	28.2	26.8	26.1	26.2	23.5	26.4	26.7	27	26.1	26	23.7	27.8	27.5	26	27.5	26.4	27.6	26.5	25.1
8	15	29.5	29	25.2	26	25.4	24.3	26.2	23.7	24.2	22.7	27.1	25.4	25.5	26.3	25.4	27.8	26.9	26.5	26.4	23.6	26.6	27.1	27.4	27.1	25.8	23.7	27.5	27.7	25.8	27.6	25.6	27.2	26.2	25.9
8	16	30.1	28.9	25.1	25.6	26	25.3	25.9	23.5		22.7	27.6	25.1	25.1	26	25.7	27.8	27.2	26.7	26.5	23.4	23.8	27	27.6	25.9	26.3	23.7	27.5	27.8	26.4	27.6	25.3	27.3	26.3	25.8
8	17	29.2	29	25.3	24.9	26	25.8	25.8	23.9	23.8	22.5	27.8	25.4	25.1	26.2	25.8	28.1	27.1	26.7	26.2	23.8	25.6	26.7	27.8	26.7	26	24.4	27.5	27.8	26.8	28	25.1	27.3	26.2	25.8
8	18	28.6	29.7	25.1	25.7	26.1	24.8	25.8	24.1	23.9	22.5	27.9	25.4		26.4	26.2	27.5	26.8	26.1	26.6	23.3	25.4	27.4	27.7	26.9	25.8	24.5	27.6	27	26.5	28.2	25.6	26.8	26.4	26
8	19				25.5	26	25.3	26.2	24.1	23.5	22	28	25.4	25.3	26.3	25.3	28.2	26.8	25.7	26.3	23.1	26.2	27.4	27.8	26.9	25.3	24.5	27.3	26.8	26.1	28	25.8	25.9	26.4	26.3
8	20	28	27.8	25.5	25.2	25.4	25.2	26.2	24	23.6	22.5	28	25.1	25.8	26.4	25.3	28.5	26.8	26.1	25.9	23.8		27.7	27.9	26.6	25.6	24.7	26.8	27.3	27.6	27.7	25.8	26.2	26.7	26.2
8	21	28	28.5	25.4	25	26.2	25.6	25.9	24.3	23.8	21.7	28.3	25.6	26	25.8	25.3	28.4	27.2	26.1	22.9	23.4	24.8	28.1	28.1	26.6	25.3	25.2	27.5	26.8	27.6	27.4	25.7	26.2	27.4	26.1
8	22	28.2	28.5	25.7	24.9	26.1	25.8	25.5	24.3	24.8	21.9	28.5	25.3	25.5	25.9	24.9	28.4	27.5	26.3	21.4	24.2	24.4	27.9	28.2	26.9	25.3	25.2	27.9	26.5	28	27.4	25.8	26	28	26.4
8	23	26.1	28.3	25.5	25.4	26	24.6	25.4	24.5	24.5	21.8	28.4	25.9	26.1	26.2	25	27.9	27.8	26.1	22.9	23.9	24.8	27.4	27.7	26.6	24.8	24.4	27.7	26.2	28.8	27.3	26.3	25.7	27.4	26.3
8	24	25.3	28.5	24.9	25.2	26.1	25.1	25.5	24.3	25.2	22.6	28.6	26.3	26.5	25.5	25.3	27.4	27	26.4	22.4	23.8	24.7	27.2	27.9	26	23.1	23.8	27.8	26	28.5	27.6	26	25.7	27.1	26.6
8	25	25.2	29.2	24.6	25.9	26	25.6	25.7	24.7	25.2	22.8	28.7	26.5	25.2	25.7	25.5	27.2	27.3	26.1	22.5	23.8	23.9	27	27.6	26.4	23.1	24.2	28	26.3	28.5	26.8	26.1	25.5	26.9	26.4
8	26				25.9		26	26.1	25.4	25	23	28.8	26.5	24.8	25.2	25.9	27.6	27.4	26.2	22.8	23.9	24.3	26.3	27.8	25.9	23.8	24.3	27.8	26.1	28.4	27.5	26.2	23.5	27.3	25.9
8	27	25.4	28.2	25	25.9	25.6	26.8	26.9	25.6	24.6	22.9	28.6	25.8	25.3	25	25.3	27.2	27.3	26	23.4	24.1	24.6	26.6	26.9	26.8	24	23.2	27.8	25.9	28.7	27	25.7	24.4	26.1	26.2
8	28	25.8	28	25	26	25.9	26.3	26.6	25.6	24.5	23.9	28.4	26	25.3	24.2	25.5	27.2	27	26	23.9	24.3	24.5	26.1	26.6	26.1	24.5	24.5	28.1	26.1	28.6	26.9	25.8	23.8	25.4	26.1
8	29	25.6	28	25	25.8	26.4	25.6	26.5	24.7	25.3	23.2	27.6	26.5	25.8	25	25.7	26.5	27.3	26.2	24.3	24.3	22.9	26.6	26.6	26	24.8	24.5	28.2	26.1	28.4	25.6	25.8	23.8	25.8	26.4
8	30	25.3	27.3		24.8		24.7	26.4	24.3	25.5	23	26.9	26.4	26.1	25.2	25.6	26.7	27.6	26.2	24.4	23.6	23.5	26.1	26.8	25.7	25	23.8	28.3	26.2	28.6	26	25.4	24.2	25.5	25
8	31	25.3	27.6		24.8	26	24.4	25.7	24.2	25.6	23.1	27.1	26.4	26.3	25.2	25.5	26.2	27.9	26.1	25.1	23.8	24.4	26.3	26.9	25.8	25.1	23.6	28.2	26.3	28.1	25.5	25.6	23.9	25.4	25
9	1	24.8	27.8	25.6	24.7	26.4	24	25.5	24.6	25	23.5	26.9	26.5	26.3	25.3	24.7		28.2	25.9	25.4	23.2	24	26.3	26.7	25	25.1	23.2	28.3	26.3	28.1	25.9	25.5	23.1	25.1	24.5
9	2				25.4		24.1	26.1	23.2	25.4	24	26.7	26.9	25.4	25	25		28.1	25.8	26.1	23.7	23.6	26.6	26.6	25.1	25.2	23.8	28.9	26.5	27.5	25.7	25.5	24.2	25.2	24.7
9	3	24.1	27.6	24.9	25.7	25.8	24.6	26.1	23.1	25.9	25.6	27.1	27.2	25	24.8	25.2	25.4	26.9	25.7	25.7	24.3	23.1	26.3	26.7	24	25.8	23.6	29.2	26.3	28.1	26.3	25.7	23.8	25.7	24
9	4	22.6	27.4	25.2	25.4	26.4	24.8	26.1	23.3	25.8	24.2	27.3	27.1	24.8	24.7	25.5	25.2	26.4	26.3	25.4	23.9	24.1	25.9	26.6	24.6	25.4	23.4	28.4	26.1	28.1	25.9	24.3	24.3	25.9	24.7
9	5	22.7	27.5	25.8	24.7	26.4	24.7	26.6	23.7	25.6	23	27.2	26.7	24.8	25	26	25.7	26.5	26.1	25.1	23.8	24	25.7	26.4	25.1	25.6	23.3	28.3	25.6	27.8	26.6	24.3	23.7	26.4	25.4
9	6		27.6	25.1	25.1	25.9	24.3	26.7	24	26	23	27.1	26.3	24	25.4	25.5	26.1	26.3	26.2	24.6	23.7	24.3	25.9	25.3	25.1	26.1	23.7	28.7	25.4	28.1	25.4	24.3	24.1	26.7	24.6
9	7	22.9	27.5	24.7	25.5	25.6	24	27	23.3	23.6		27.6	26.6	23.5	24.8	25.5	25	26.2	24.9	24.8	23.5	24.1	25.5	24.9	25.5	25.2	23.8	28.4	24.4	27.4	24.6	24.8	24	26.2	24.7
9	8	22.9	27.3	24.7	25.4	25.8	24.2	26.9	23.8	25	23.3	27.3	26	24.5	25.5	25.6	25.7	26.4	25.1	24.9	23	24.1	25.6	25.4	25.3	25.9	23.9	27.5	25	27.5	26	24.7	24.1	26.3	24.3
9	9				25.4	24.4	24.1	26.5	24.1	25.5	23.4	27.1	26	24.5	25.6	25.3	26.2	26.4	25.4	25.3	23.3	23.7	25	25.4	25.4	25.2	23.3	27.2	25.3	27.5	25.2	24.7	23.1	25.6	24.9
9	10	22.5	27.4	24.7	25.6	24.7	24		24.3	24.7	23.5	27.1	26.6	23.9	25.5	25	26	25.9	25.8	24.7	23.6	23.7	25.4	25.7	25.3	24.8	22.2	27.5	25.3	27.3	25.7	24.9	22.2	25.3	24.5
9	11	22.5	26.2	24.5	25.6	24.1	23.8	26.4		25.4	23	27.4	26.1	24.1	25.3	25.5	26	26	25.5	25.2	23.8	23.6	25.5	24.9	24.9	24.3	21.5	27.4	24.7	27.2	25.3	24.6	23.3	25.5	24.4
9	12	23.3	26	24.9	25.6	24.8	23.8	26		25	23	26.7	25.9	24	25.6	25.4	25.39	25.3	24.8	25	24	23.5	25.3	24.1	24.7	24.7	22.1	26.8	25.32	27	26.2	24.5	23.2	25.5	23.8
9	13		26	24.9	25	24	24.2	25.7	25.2	24.4	23	27.3	24.7	24	25.5	25	25.6	24.4	24.1	24.5	23.6	23.9	25.5	23.8	24.7	24.9	22.2	27	25.2	27.3	25.5	24.7	23	24.8	24.6
9	14	20.8	23.4	24.3	25.1	24.1	23.7	25.9	24.8	23.1	22.3	27.6	24.5	23.8	25.6	25.2	25.5	25.2	24.7	24.3	23.8	23.6	25.4	23.7	25.1	24.9	22.2	26.4	25.1	26.8	25.8	24.6	22.3	24.9	24
9	15		23.2	24.4	24.6	23.6	24.2	25.6	25.4	23.7	22.7	27.4	24.6	23.8	25.3	24.9	25.5	25.9	24.7	24.3	23.4	23.4	24.4	23.5	25	24.7	22.2	26.2	25.4	27.3	26.2	24.3	22.9	24.9	21.9
9	16				23.8	23.6	23.9	25.3	23.9	23.2	22.1	26.7	24.1	23.5	25.1	24.9	25	26	24.6	23.8	22.8	23.6	24.3	22.5	25.5	25.2	21.9	26	25.7	26.8	26.1	24.3	22.6	24.9	23.7
9	17	22.8			23.1	23.6	24	25.1	24.2	23.8	22	26.8	24.3	23.7	25.6	24.5	24	26.3	24.9	23.8	23	23.4	22.6	22.6	25.1	24.4	21.4	25.8	25.8	27.5	24.3	23.2	22.4	24.8	22.7
9	18	23	23	24.2	24.5	24	23	25.4	23.2	23.2	22.5	26.1	24	23.2	25.3	24.5	24.5	25.8	24.1	23.6	23.1	23.6	24.1	22.7	24.8	24.4	21.9	26	25.6	27.2	23.8	22.6	23.3	24.6	22.5
9	19	22.2	22.5	22.9	24.1	23.7	24	24.8	23.3	22.5	22.2	26.1	24	23	25.5	24.5	23.8	25.3	24.4	23.6	23.4	23.9	24.7	23.1	23.6	24.7	22.2	26.4	25.2	27.5	23.7	22.5	22.4	24.9	22.5
9	20	22.3	22.1	23.8	22.9	23.2	24.2	24.6	23.2	23	22.2		24.3	23.6	25.7	24	24.5	24.8	24.1	23.7	23.6	23.2	24.4	22.9	24.2	24.5	21.9	25.9	23.7	26.8	24.3	23.5	23.2	23.9	22.8
9	21	22.5	21.8	23.1	22.6	23.2	23.2	24.5	22.6	22.4	22.6	25.5		23.1	25		24.2	25.2	24.1	23.8	22.5	23.6	23.8	22.2	24.9	24.4	21.8	25.4	22.2	26.3	24.6	23.2	22.8	23.4	23
9	22	22.3		23.3	22.5		24	24	22.9	23	22.2	25.8		23.2	24.5		23.8	25.4	23.1	23.6	22.5	23.5	23.5	22.5	25.5	24.2	21.6	24.9	22.6	26	24.5	23.5	22.8	23.4	22.4
9	23				23	23.3	22.7	24.8	22.3	23.2	22.6	25.4	23.7	22.5	24.4	25	23.1	25.4	22.3	23.4	21.6	22.8	23.3	22.6	24.3	24	21.8	24.7	23.3	26	23.6	23.3	22.7	22.9	22.5
9	24			22.6	22.2	22.9	22.6	25	22.1	22.5	22.6	25.3	23.4	22.3	24.4	24.9	22.7	23.8	22.1	22.9	21.2	23.6	23.3	22.6	24.1	22.3	22	24.3	22.8	25.3	22.1	23	22.8	22.9	23
9	25	22.5	21.6		22.3	22.7	22.8	24.4	22.5	22.4	22.5	25.7	24	22.5	24.3	24.5	23.9	24.4	22.4	22.1	20.6	23.7	23.1	22.5	24.9	22.6	22.2	24.6	23	24.7	23.3	22.9	22.3	23	23
9	26	21.8		22.8	22.5	22.3	22.1	23.8	21.8	21.7	21.7	26.1	23.5	22.9	23.7	24.6	23.3	23	22.6	22.4	21.7	23.7	23.1	22.4	23.9	22.3	22.2	23.6	22.6	25.5	23.4	22.6	22.2	23.2	23.2
9	27	20.7		21.8	22.1	22.4	21.5	23.3	20.2	21.7		25.6	21.7	22.3	21.7	24.7	22.8	23.3	22.3	21.5	22.2	23.4	22.5	22	23.2	20.5	21.7	23.1	22.6	24.7	22.5	21.9	22.5	23.4	23
9	28	21.2		21.7	21.4	21.6	21.8	23.4	20.5	22		25.5	22.5	22.4	23	24.1	23.8	23.3	22.2	21.8	21.5	23.1	22.3	21.7	23.7	20.3	21.2	21.9	22.5	24.6	22.4	21.4	22.1	23.5	23.2
9	29	19.7		22.6	22.3	21.8	20	23	21	21.1	21	25.4	23.1	22.9	23.3	23.4	23.4	22.2	21.5	21.7	21.6	23	22.4	21.4	22.7	21.8	21.2	22	22.4	25.3	22	22.7	20.2	23.5	20.9
9	30				22	21.7	21.5	23.4	21.3		20.5	24.6	22.8	22.7	23.2	23.8	23.5		21	21.6	20.6	21.5	21.4	21.5	22.6	22	21.1	23.2	22.4	24.8	22.2	22.9	19.9	23.1	21
10	1	20.1		21.7	20.4	21.4	21	22.5	21.6		20.5	23.3	22.9	22.3	22.5	24	23.5		21.6	21.8	20.1	22.9	21.8	21.5	22.5	21.6	20.9	23.7	21.2	24.9	22.5	欠測修理	20.6	22.5	20
10	2	20	20.3	22	19.5	21.4	21.5	22.7	20.9	21.9	21	23.7	22.9	22.3	22.2	24.4	23.1	23.2	21.1	22	20.6	22	22.3	21.2	23.2	20.9	20.5	23.3	20.3	24.4	22.9		21.2	22.7	21.6
10	3	20.4	19.6	22.3	21.2	20.9	21.6	22.2	20.9	20.9	21.2	24	22.9	22.4	21.6	24.5	22.5	22.8	20.7	22.2	20.1	20.5	20.7	21	22.7	20.6	20.4	22.4	19	24.4	22.5	22.6	20.9	22.7	22
10	4	19	22.2	21.6	21.4	20.6	20.5	21.9		20.1	21.8	23.6	22.9	22.3	21.8	24.2	22.6	23	20.6	21.7	19.6	20.3	21.3	21.3	22.8	20.9	20.3	21.5	20.32	23.7	21.7	22	20.5	22.3	20.1
10	5	18.5	20.9	21.4	21.2	21.1	21.2	22.5	21.3	20.3	20.8	23.8	22.6	22.5	20.6	24	22.3	22.4	20	21	19.6	20.1	20.6	21.5	23	20.3	20	21.8	19.9	23.9	22.2	21.5	19.4	21.8	19.5
10	6	17	20.4	21.9	21.8	21.2	21.3	21.4	20.8	19.7	20.9	23.1	23.1	21.7	20.3	24.2	21.6	22.8	19.8	21	19.3	20.3	20.9	21.3	23	20	19.9	19.9	19.8	23.5	22.2	21.7	19.4	21.6	20.1
10	7		19.4	21.5	21	20.9	20.9	21.4		20.2	20.8	23.2	22.8	22	20.8	24	22.1	22.5	20	21	19.4	20	21.1	20.4	23	20.3	20	24.4	20	23.6	22	20.9	19.6	20.4	19.4
10	8		19.1	21.6	21.4	21	20	21.6		20.4	19.8	24.1	22.3	21.6	20.8	23.5	21.8	21.9	20	21	19.5	20.2	20.9	19.8	22.5	20.2	20.1	22.4	20.4	23.3	22.4	20.7	19.5	20.4	20.1
10	9	16.1	19.1	21.6	21.5	19.7	20.4	21.8	21	20.8	19.2	24.1	20	21.7	20.1	24	21	21.3	19.8	20.7	19.3	20.1	20.7	18.9	20.7	20.1	19.9	21.6	19.4	22.6	21.5	20.6	19.1	21.2	20.2
10	10		20.4	20.9	21.1	19.7	20.5	21.7	20.2	21	20	23.6	21.8		20.3	23	20.5	21.7	19.6	20	18.3	20.1	20.1	18.6	21	20.1	18.9	21	19.2	22.7	21.3	20.5	20	19.8	20.8
10	11	18	20.3	21	21.1	19.8	21.3	21.7	21	20	19	23.9	21.8		19.9	23	20.3	21.5	19.4	20.5	18.6	18.9	20.2	18.6	20.6	20.2	18.5	22.4	19.4	21.4	20.9	20.3	20.1	19.9	20.5
10	12		20.5	20.8	20.9	20.3	20	20.9	20	20	18.4	22.6	21.2		19.8	22.5	20.8	21.2	19.6	20.1	18.6	19.3	20.9	18.8	20.3	18.6	17.9	22.4	18.9	21.5	21.7	20.1	19.6	19.3	20.3
10	13	17.4	20.2	21		19.9	17.9	21.5	20.3	20.1	18.7	21.8	21.8		19.3	22.9	20.8	20.8	19.4	20.1	19.1	19.4	20.3	17.9	20.5	19.4	18	22.3	19.2	20.8	21.2	20.5	19.2	19.2	20.1
10	14		21.1	20.5		19.7	19.7	21.7	20.7	18.8	19.3	22.7	21.8	20.7		22.8	21.5	21	19	20.3	18.5	19.1	19.4	18.4	20	19.5	17.3	23	19.8	21	21.2	20.4	18.1	19.7	19.7
10	15	16.4	19.9	22.2		19.5	20.3	20.6	20.5	18.4	18.3	22.6	20.2	21.1		21.8	20.6	21	19.3	20.8	19.1	18.8	20.5	18.3	20.9	19.6	18.1	22.6	19.4	21.8	20.2	20	17.2	19.7	19.9
10	16	16	19.2	19.2		18.1	20.1	20.6	19.8		18.7	21.9	21	20.9	19.9	21.9	20.5	21	19.1	19.5	18.1	18.7	20.1	19.6	20.6	19.6	17.8	22.1	20.2	21.6	20	19.2	18.8	19.8	19.2
10	17	15.7	19	19.1	19.4	18	19.6	21.9	19.6	19	18.7	22.2	21.1	20.3	18.4	21.5	18.8	20.4	19.4	20.6	18.8	18.8	19.6	18.5	19.8	19.4	18	22	20	21.4	19.3	18.9	18.7	19.7	18.9
10	18	16.4	19	18.7	20.2	17.9	19.8	20	19.4	20	18.3	22.5	21.6	20.1	19.2	21.7	19.4	19.9	19.2	20.1	17.3	18.4	21.3	17.8	19.5	19.3	18.1	20.6	19	21.2	19.2	17.8	17.9	20	17.5
10	19	15.4	18.8	18	20	18.6	20.4	20.3	19.6	19	19	23.2	20.1	20.1	18	21.5	19	19.4	18.3	20.6	17.6	18.1	20.1	17.8	19.8	19.6	18	20.5	18.5	19.6	19.8	18.2	18.8	20	18.8
10	20	15.6	18.1	17.6	19.8	17.9	20.4	20.4	20.3	19.3	18.3	22.6	19.5	20.1	18.5	21.9	18.5	19.9	18.3	20.3	17.6	18.9	20	18.6	18.5	18.9	18.2	20.6	18.9	19.6	18	18.3	18.3	20.2	18.6
10	21		17.7	19.1	20.1	17.7	18.4	20.6	19.5	19.7	18.5	22.7	20.3	20.4	18.6	22	18.9	19.9	18.1	20.2	18.7	18.1	19.8	17.9	18.3	19.8	17.5	20.4	18.9	20.9	19.1	18.2	18.2	18.5	18.3
10	22	14.8	18.2	19.3	19	18.2	16.7	20.5	18.4	19.3	18.6	22.6	20.4	19.8	18	20.3	18.8	19.1	18.4	19	17.5	18.3	19.9	17.4	17.8	19.5	17.7	20.5	19.3	19.4	19.8	18	18.2	18.7	18.9
10	23	14.8	18.7	19	19.6	18.3	17.5	19.9	18.8	19.6	18	22.1	20.5	20	17.6	21.7	18.4	18.7	18.4	18.8	18	17.7	19.5	17.6	18.5	18.8	17.4	19.6	19.5	19.9	19.9	17.8	17.9	18.5	18.7
10	24	14.7	17.6	18.9	17.6	17.7	17.8	19.5	18.5	20.2	18.5	21.5	20.5	19.8	17.6	21.4	17.8	18.9	18.3	18.8	17.3	17.4	19.3	16.9	18.2	18.1	17	20	19.2	19	18.7	18	17.5	17.6	18.2
10	25		17.4	15.5	17.9	17.4	14.7	19.4	18.3	20	18.6	21	20.8	17.8	18.1	21	19.5	18.5	19	19	18	18.3	19.9	16.6	18.4	17.6	17.6	20	18.9	19.2	17.9	17.9	16.2	17.2	17.8
10	26	14.4	16.8	17.2	16.8	16.7	17.3	19.8	17.8	19.5	18.7	21.1	20.4	18	17.9	21	19.5	18.6	18.3	18.8	17.7	17.3	19.1	16.5	18.5	18.6	16.7	19.3	18	18.3	19.3	17.7	16.4	18	17.4
10	27	13.9	17.2	17.3	18	17.8	17.3	19.5	17.7	19.1	18	20.8	20.5	19.4	17	21.2	18.5	16.7	18.36	18.1	17.3	15.5	19.1	17.8	18.6	18.7	17.1	18.6	17.8	18.2	17.2	18	17.1	17.2	17.1
10	28		16.6	16.8		17.2	16.4	18.6	17.5	18.9	18	20.6	20.2	19.1	17.7	20.9	19.1	16.7	18	18.9	16.3	16.1	18.6	17.9	17.6	17.6	17.3	18.5	17.6	17.1	18.2	16.7	17.9	16.6	17.2
10	29	13.4	17.4	16.4	17.8	17.4	18	18.7	17.9	18.5	17.4	19.8	21.1	18.8	17.5		18.3	18.2	17.8	17.8	16.2	17.2	18.8	17.6	17.3	18.1	17.9	19.4	17.7	18.2	18.8	16.1	17.8	17.5	16.8
10	30	12.6	17.5	16.7	18.1	17.4	17.5	18.5	17.3	18.7	17.4	19.8	20	18.5	17.5	21.5	19	18.5	17.8	17	17	16.1	19.1	17.5	18.5	17.1	18.1	19.5	17.8	19	18.3	17.1	16.5	17	17.2
10	31	12.3	17.5	16.6		16.8	17.1	17.5	17.5	19.1	16	20	20.3	17.7	18.2	20.8	18	17.4	17.7	16.8	16.6	16.9	18.1	17.3	17.4	17.9	17.2	18.6	18.6	18.2	18	17.6	15	16.5	15.1
11	1	11.4	17.1	15.7	17.6	14.9	16.1	19.8	17	18.5	17.5	19.3	20.1	17.7	17.7	20.4	18.7	18.2	16.8	16.9	16.4	17.1	17.6	17.9	16.8	17.6	16.9	18	17.7	18.3	17.7	17.1	14.2	16.4	14.8
11	2	11.7	17.3	13.5	18.1	14.2	16.1	18.3	17.4	18.2	17	19.3	20.1	16.9	18.7	19.5	18.9	17.4	17.3	15.6	16.3	17.2	16.8	16.8	18.1	16.8	16.2	17.9	17.4	18	17.3	16.6	16.3	14.4	16.1
11	3		17.1	14.6	17.4	15.7	17.3	18.4	17	18.2	16.9	18.4	19.5	17.4	17.8	19	16	17.1	16.5	14.8	17.5	16.9	16.5	16.7	16.9	17.7	15	17.8	17.7	18.3	17.4	16.5	16.8	15.4	15.7
11	4			15.8	17.4	15.9	17.1	18.7	17.1	18	17.5	18.4	19.3	17.8	17.7	18.2	18.1	17.1	15.3	16.5	17.6	16.7	17.8	15.6	17	17	15	15.9	18.3	17.3	17.3	15.2	16.5	15.4	15.7
11	5	13.6		14.6	17.3	15.8	17.7	18.2	17.7	17.1	17.3	19.2	18.8	17.3	16.6	18.5	18	16.6	15.6	15.3	17.6	16.8	17.9	16	17.1	16.3	17.2	17.2	17.8	17.2	18	16.4	15.9	15.4	14.8
11	6	13.6	17.4		18.1	14.1	17.1	18.2		17.9	16.1	19.4	18.8	16.5	17.4	18.4	17	17	16.8	14.9	17.7	16.3	17.6	16	17.3	18	16.2	17.3	17.7	17.2	17.6	15.9	16.2	15.2	16
11	7		17.3	16.4	17.6	13.6	16.9	17.8	16.7	16.6	16.1	19.2	17.4	17.7	17.6	19	16.9	16.9	14.1	14.9	16.9	16.8	17.6	16.3	17.1	17.2	16	16.6	17.8	17.7	18.1	16.1	15.9	14.2	17.2
11	8	14.1	16.9	16.1	16.6	15	17.1	16.8	16	15.8	16.2	19.1	18.3	17.9	17.3	18.7	17	16.1	15.1	15	16.2	16.6	17.8	17.4	16.8	15	15.8	16.2	17.7	17	17.6	14.1	16.2	14.5	16.7
11	9	14.6	17.3		15.4	14.1	17.3	17.7	16.4	16.5	15.9	18.7	18.4	16.9	17.3	18.8	17.1	16.2	15.2	14.2	15.7	15.7	18.3	16.6	16.3	16.7	16.5	16.5	17.4	17.2	17	15.4	16.6	13.9	15.8
11	10		16.9	15.9	15.8	14.1	16.6	18	16.1	17.5	16.4	18.6	18.2	16	16.3	18.5	16.5	16.8	15.1	15.5	15.7	16.4	16.9	16.4	16	16	16.5	17.2	17.5	17.5	15.3	15.4	16.3	12.6	15.6
11	11				15.5	13.2	16.5	17.9	15.3	16.4	16.2	18.4	17.5	16.8	15.7	18.6	15.3	16.8	15.4	16.3	15.6	16.4	17.7	16.2	14.8	15.8	16.7	17.2	17.3	16.5	17	14.7	15.2	14.2	15.8
11	12	14	16.8	15	14.5	13	16.4	17.7	15.5	16	16.1	17.3	17.6	16.3	15.8	19	16.1	15.8	14.7	15.5	15.4	16.9	16.4	14.7	15.6	15.4	16.9	15.7	17.3	15.5	14	14.9	15.4	15.5	15.7
11	13	13	15.8	14.6	15.4	13.6	16.5	18.2	16.3	16	15.7	17.3	17.2	15	17.6	17.9	16.7	14.8	13.7	15.3	15.3	15.8	14.3	15.9	16.7	15.3	15.9	17	17.2	17.3	13.5	15.1	14.1	15	15
11	14	12	15.8	14.7	15	12	16.6	17.4	16.1	16	17.6	17.1	16.5	15.1	15.3	18.2	17	14.5	12.9	14.3	15.8	17	15.9	17.3	16.3	15.3	15.2	16.2	16.3	16.9	15.8	15	14	14	16.6
11	15	12.3	14.8	14.7	15.3	14.3	17.5	17.3	15.5	16.3	17	18.2	17.5	16	15.1	18.1	16.5	15.2	14.2	14.6	14.4	16.6	15.1	15.1	16.8	16.6	15.2	14.9	15.2	16.4	14.2	14.5	14.8	14.5	15.6
11	16	12.4	15	16	16.1	15	16.8	16.6	15.6	15.3	17.5	17.3	17.5	14	15	17.2	16	13.9	15.1	14.7	14.9	16.4	13.4	14.6	15.5	15.8	15.7	13.6	14	16.3	14.1	13.6	15.8	13.6	14.2
11	17		15.7	13.7	14.9	13.7	15.6	17.2	15.3	16.7	16.1	17.2	15.5	14.9	15.1	17.9	12.9	14.9	15.1	13	14.6	15.9	13.9	14.7	15.3	16.5	14.9	14.7	14.7	15.5	14.5	13.3	16	13.1	13.3
11	18				15	12.6	14.7	16.5	14.4	16.2	15.9	18.3			14.9	17	14.9	14.8	13.7	13.9	14.9	16.9	14.3	13.5	15.8	15.5	14.9	15.4	15.9	15.8	14.6	14.2	16.5	12.7	14.6
11	19	10.1	15.2	12.7	14.2	12.4	15.6	16.6	14.8	15.4	16.1	16.5	16.4	15.8	15	16.6	16.1	14	14.4	14.3	15	15.4	14.1	15.4	14.8	16	13.5	16.9	16.4	16.8	15.1	13.3	16.1	13.8	14.2
11	20	9.1	13.8	14	14.5	12.1	15.4	16.1	14.5	15.7	16.3	17.3	15.7	14.8	16.2	18	17	14.6	14.5	14.2	14.4	15.1	14.1	14.6	13.5	14.6	13.5	14.7	16.8	14.6	14.5	13.8	16.2	14.5	12.6
11	21	9.9	14.8	14.7	14.6	12.5	14.9	15.6	13.6	16.2	16.1	15.9	14.8	15.1	15.8	18	16.1	15.3	14.3	13.7	14.5	13.5	14.3	14.6	14.9	15.5	13.9	14.3	14.2	14.3	13.9	14	15.3	13.3	12.9
11	22		13.8	13.5	15	12.1	14.5	16.7	13.3	15.5	16.4	14.7	15.2	11.3	15.4	19.4	15.3	14	13.6	14.5	14.6	15	14.8	14.5	11.8	14.8	14.1	14.5	13.2	14.6	15.8	13.4	14.4	13.8	12.8
11	23	10.3	14.2	13.8	14.6	12.4	14.1	15.8	14.1	15.3	16.1	15.2	14.8	10.5	15	16.4	15.5	14.8	14.7	12.1	12.9	16.4	14.1	14.6	13.3	14.6	14.7	15.1	14.6	14.7	14.8	13.9	14.3	13	13.7
11	24			13.7	14.9	12	14	15.2	14.6	14.8	15.8	16.5	16.3	14.6	14.3	16.2	15	14	14.5	12.8	14.6	14.9	14.4	14.8	14.5	14.5	13.8	15.3	14.7	13	14.6	13.7	15.2	12.5	13.1
11	25	8.8			14.5	12	13.1	15	14.6	14.1	15.3	16.8	14.8	13.5	14.7	17.3	15	13.4	14.9	11.6	12.9	13.1	13.3	14.3	14.6	14	13.7	14.1	13.7	13	14.8	12.9	13.7	13.6	14
11	26	8.9	12.8	13.6	13.1	12.5	15.1	14.4	13.9	14.5	16.4	16.6	16	13.1	15	15	16.5	12.9	13.8	12.7	13.8	14.9	12.7	13.7	15.5	13.6	13.8	14.8	13.7	15	14.2	12.4	14	14	12.2
11	27	8.3	13.3	13.7	13.4	11.3	14	14.3	13.7	14	15.8	16.9	14.9	15.4	14	15.5	15.5	13.6	11.1	13.9	12.8	15.3	12.3	14.1	14	12.4	13.9	14.7	14.5	13.7	15.2	12.2	14.2	13.3	12.2
11	28		12.4	11.7	13	12.4	12.5	15.5	13.5	13.7	14.8	16.2	15.4	13.6	15.4	16	16	12.8	13	13.7	12.6	15.1	12.6	14.2	12.1	12.6	14.3	15.3	13.9	13.4	14.6	13.3	13.8	12.8	12.5
11	29		13.8	11.8	13.4	13	13	14	14.1	15.3	13.4	15.5	15.4	13	15.8	16.5	14.5	12.2	14.6	13.1	12	13.4	12.1	13.4	13.1	12.3	14.2	15.3	14.2	14.3	14.8	13.2	12.8	11.9	12.6
11	30		13.3	12.6	14.4	12	13.5	14.5	13.9	14.6	14.2	15.2	15.6	12.9	14.3	15.3	14.8	14.3	13.9	13.5	12.7	14.5	13.8	13.6	13.1	12.3	13.3	13.9	14.5	12.9	14.1	13.1	12.9	12.4	11.6
12	1		12.3	12.6	13.1	11.6	13.4	14.1	12.5	14.5	13.2	15.8	15.3	13.3	13.4	14.9	14	13.4	11.9	11.5	13.4	12.1	12.6	12.9	12.6	13.1	13	14.2	14.3	12	14	13.5	13.4	12	11.1
12	2				12.1		13.7	14.7	13.5	13.3	13.6	15	13.8	11.1	14.5	13.4	15	14.2	13.4	11.3	13.1	12.6	13.6	13	11.6	12.3	13.6	14.6	14	11.1	13.4	13.3	13.5	12.5	11.4
12	3	10.7	11.5	12.6	11.1	12.8	12.8	14.4	13.9	13	13.6	13.1	14.4	12	14.6	14	13.4	13.5	11.8	10.5	13.4	14.8	12	11.4	12	12.6	13.2	13.5	14.3	12.6	13.2	13.3	12.8	12.1	13.2
12	4	11.9	10.3	12	12.4	11.6		15.4	13.9	12.4	13.3	14.3	14.9	12	14.6	14.6	13.4	11.4	12.1	11.5	10.7	14.9	12.6	11.9	11.2	12.4	13.4	14	14	12.5	13.6	13.4	12	12.8	12.4
12	5	11.5	11.7	11.9	12	11.6	14.1	14	13.8	14	13.8	13.9	14.1	11.5	14.6	14.8	15.2	12.9	11.8	12.1	11.6	15.9	13.9	11.7	10.9	12.2	11.8	14.3	12.1	12.7	13.5	12.3	12	12.4	11.7
12	6	10.9	11	10.9	11.8	12.2	14.5	15.8	13.3	13.5	13.2	13.2	12.8	11.1	13.6	14	15.2	12.7	13.2	12.6	12.9	14.9	13.3	12.5	12.1	13.5	12	13.7	12.3	12.8	12.6	12.1	12.4	12.5	11.3
12	7	8	11	11.1	11.5	12.7	14.3	15.4	14.4	12.7	13.8	14.1	13.3	12.4	14.5	12.5	13.5	12.9	11.6	12.1	13.2	14	11.7	13	13	12.7	13.3	14.6	13.3	12.7	11.8	12.1	12.6	11.7	11.6
12	8	10.8	12	11.5	11	12.2	14.6	14.8	14	12.5	13.2	14.5	13.8	13.5	14.6	14.3	12.9	13.1	11.4	11.6	11.9	13.9	10.8	12.3	12.1	13	13	13	13.1	11.4	11.6	12.6	13	11.4	12.2
12	9					10.7	14.3	13.1	12.6	12.1	13.8	13.8	11.8	12.9	13.5	13.7	13	13.4	10.7	11.6	11.9	13.3	11.3	11.9	11.5	12.2	13.5	12.6	12.8	11.7	12.3	12.3	12.8	10.6	10
12	10		10.8	12.2	12.7	11.6	12.9	13.4	12.9	13.7	13.7	13.8	12.6	13.5		13.7	13.9	13.5	10.4	12.3	12.7	10.8	10	11.5	11.5	12.7	13.8	12.6	11.9	12.2	12.6	10.8	12.6	10.6	10.3
12	11	9.4	8.7	11	11.4	12.8	14.2	13.5	13.1	13	11.4	14.4	13.5	13.6	13.2	14.2	13.5	11.4	10.2	9.6	12.1	14.3	11.4	10.2	12	13	13.4	12.9	12.7	12.8	12.2	11.5	11.9	10.5	11.9
12	12		10.4	11.1	11.3	11.4	13.2	13.5	12.9	13.5	12.5	13	12.8	12.2	12.3	14.3	11.8	10.6	11.1	10.5	12.3	13.6	12.8	12.3	12.2	13.8	12	14	11.9	11.5	13	12.2	12.8	11.6	10.9
12	13	11	9.8	10.5	11.6		12.3	13.3	12.8	13	13.4	13	13.5	11.4	10.3	13.5	11.3	10.2	11.6	10.5	10.9	12.6	11	12.5	10.9	13	11.7	12.8	10.4	11.6	12.8	11.8	11.9	11.4	10.5
12	14	11.7	11.3	12.2	11.4	11.9	11.4	14.9	11.4	12.6	14.3	13.9	13.8	11.8	11.5	12.7	11.5	12	11.1	10.6	11.9	12.5	11.1	12	11.3	12.4	11.3	13.9	11.83	11.5	12.1	11.1	12.6	11.7	10.6
12	15		12		11.4	11.1	13.3	13.5	11.3	12.1	13.4	14	13.4	12.5	12.8	12.9	12.5	11.6	10.8	11.5	11.2	12.1	11.3	10.9	12.1	11.7	9.3	11.8	13	12.5	11.8	10.3	11.5	11	10.4
12	16				10.5	11.3	12.1	13.8	9.9	12.7	13.4	14.4	11.4	11.2	12.1	13.9	13	12.3	9.9	11.7	11.5	12.7	11.6	9.9	11	12.7	9.3	12.4	11.1	11.3	12.4	10.5	12.9	11.5	10.9
12	17	7.8	9	9.8	10.5	10.5	11.8	13.7	11.8	12	12.6	13.8	11.2	10.2	12.6	13.5	12.1	11.6	10.1	11.8	10.7	12.6	11.3	11.7	11.5	10.7	11.5	12	9.5	11.6	12.8	10.2	13.1	10.2	11.4
12	18	8.1	10.8	11.7	11.4	11.5	11.5	13.5	11.3	12.7	12.7	12.8	12.5	10.5	13.1	13.5	11.3	11.69	9.9	11	10.9	12.6	9.6	10.1	11.8	11.9	12	11.2	9.7	11.1	12.4	11	12	10	9.7
12	19	6.9	8.7	8.8	11.8		13	13	9.5	11.6	12.2	11.5	11.3	10.9	12.1	12.9	10.5	10.1	9.4	11.2	11.4	11.9	10.1	10.6	10.6	10.8	12	11.2	9.6	9.2	11.8	11.4	11	11.2	11.5
12	20	9.9	10.3	11.1	10.1		11.8	13.1	10.6	11.3	12.6	14	11.8	10.5	12	12.9	12	11.4	9.1	10	11.5	11.9	12.5	12.3	11.3	12.8	12	11	9.1	10.5	11.7	10.7	11	12.2	10
12	21	9.4	9.3	11.8	11.3	9.6	12.9		11.6	11.3	12.4	13.8	12.4	10.4	12.6	10.8	11.3	10.1	10.9	9.6	11.2	11.4	9.1	11.1	11.3	12.6	12	10.6	10	10.4	11.1	10.5	12.9	11.1	10.3
12	22	8.5	8.7	10.3	10.7	10.5	11.8	11.1	11.9	11.7	10.1	12	9.5	9.2		12.2	9.8	11.4	11.3	10.4	11.1	10.5	8.1	10.2	11	11.2	11	11.6	11.6	10	10.1	9.2	11	10.7	9.9
12	23				9.4	10.3	7.6	12.3	11.4	12	11.8	11.9	12.4	9.8	10	12.3	9.7	11.4	9.4	10.7	12.3	10.8	8.9	9.3	10.3	11.3	11.5	11.7	9.6	9.7	12	9.3	11.5	10.2	9.8
12	24	3.6	10.5	9.7	10.2	10.1	7.6	12.3	11.1	11.2	12.5	9.7	11.8	9.5	11	11.9	10.8	10.2	9.8	10	11.8	11.8	9.5	11.1	10.1	11.4	10.9	8.9	9.3	10.5	10.1	10.1	11.4	9.8	9.8
12	25	3.9	9	8	10.2	9.4	11.8	12.5	10.4	10.3	11.3	9.6	11.3	9.5	12.4	13.1	11	10.2	10.7	10.5	11.4	12.1	8.3	11.9	10.8	11.7	10.7	11.1	8.9	8.3	10.4	10.2	11.5	10.2	10
12	26	1.5	8.5	12.2	12	10	11	12.5	8.9	10.5	11.3	9.6	9.6	10.9	11.4	12.8	11	9	10.7	8	11.4	10.9	9.6	12.7	11.3	11.6	11	11.3	10.3	9.3	11	8.7	9.8	9.7	9.8
12	27	2.2	8.5	10.7	10	9.2	10.8	12.5	9.8	11.5	13.2	10.5	10.4	9.5	10.4	11.1	10	9.2	8.9	9	10.9	9.6	8.3	12	9.7	10.2	11.5	11.5	10.3	7.6	12.2	8.9	10.8	9.7	9.3
12	28	2.3		7.7	10.5	10.1	11.7	12.6	11.6	10.8	11	11.9	11.3	9.5	10.5	11.7	10.4	9.6	7.3	9.3	9.9	9.9	8.1	13.1	10.3	10.5	10.5	10.3	8.4	8.1	10.2	9	10.3	10.6	9.8
12	29		8.6	7.3	10.5	8.7	11.3	12.7	10.6	10.9	9.8	12.5	12.1	10.7	11.1	11.3	10.8	8.6	7.5	8.7	11.3	11.1	8.1	12.1	9.6	11.2	9.6	9.5	9.1	10.6	9.9	10.4	9.5	9.6	10
12	30			10.2	10.7		10.3	11	11.8	9.5	10.2	11.9	12	9.4	11.7	10.8	10.3	10.4	9.6	8.8	11.1	7.8	8.1	11.4	11.6	11.7	9.2	10.7	8.9	10	9.6	9.1	9.8	10.6	10.5
12	31			8.4	10.6	8.2	10.1	12.4	10.5	9.5	10.8	13.7	10.5	10.4	10.7	10.1	10	11	9	9.4	10.1	10.3	8.2	9.6	11.3	11.7	9.2	10.1	8.9	9.5	11.3	7.7	10.5	9.5	10.3
Avergae	13.8912	15.1065	14.8203	15.0136	14.7827	15.3461	16.0873	15.3104	15.295	14.7295	16.1573	15.6308	14.8177	15.1292	15.9707	16.1246	16.117	15.5423	15.5608	14.8098	15.3608	15.5416	15.0695	16.0238	15.4022	15.4458	16.2124	15.4972	15.8096	15.6738	15.5488	15.8066	15.9623	15.6588
																																			Average
J	3.74286	3.53636	6.94211	7.55	9.28387	8.61667	8.92581	9.93667	9.29355	8.75484	9.64194	9.66667	9.10323	8.75161	9.96774	9.40323	10.629	8.26129	8.96452	8.01613	8.3129	9.48065	7.15806	9.48387	9.06129	8.97742	9.00968	8.55484	7.97097	8.20968	8.55161	8.35161	9.45806	8.80667	8.54045
F	2.7	4.67826	5.58182	6.83929	6.95	7.75357	8.03214	7.81429	7.31429	8.33704	7.81786	7.54286	7.2	6.975	7.27857	7.41786	8.46552	7.13929	7.39643	7.45714	7.06552	7.10357	6.27857	8.97857	6.59655	8.27143	7.73321	7.31786	6.56897	6.74286	7.03214	7.875	8.3931	7.58571	7.18336
M	4.676	6	7.00435	6.94667	7.00714	8.54	8.47667	7.78276	8.52581	8.12	7.92667	8.10345	7.30333	6.92667	8.29367	8.25333	7.56452	7.54483	8.22903	7.27097	7.29032	7.12903	6.91613	8.62258	7.49355	8.47419	8.15484	7.66774	7.49032	7.07097	7.48065	8.74516	8.97419	8.28387	7.65557
A	8.10952	10.1958	9.45417	9.37143	9.58261	10.3567	10.6241	9.91	10.4433	9.68767	9.20667	9.38276	8.15	9.12333	9.55667	10.2033	9.85667	10.41	11.0367	9.72967	10.23	9.85667	8.80667	10.29	10.5233	10.89	9.41	9.51	9.79333	9.35357	10.1267	11.1067	11.0667	10.4333	9.87612
M	13.968	15.34	13.2815	13.9222	13.0387	13.2714	13.3516	14.0194	13.0645	12.5484	12.9129	13.2742	12.0226	12.7355	14.3194	14.2677	14.1581	14.8258	14.0871	13.9161	14.1871	13.5968	14.0161	13.6742	14.1387	15.2235	13.3516	13.371	14.03	13.3032	14.7806	16.0516	15.1935	15.3806	13.9007
J	20.7458	19.1308	17.7692	18.6308	16.9467	16.8815	19.398	18.15	17.5567	17.2433	17.71	17.0567	17.35	16.8	17.8933	19.37	19.9267	19.1233	19.323	18.7867	18.4967	19.2467	18.7067	20.1	17.41	18.8233	19.16	17.8567	18.62	19.6133	19.2833	19.6067	19.1267	18.3867	18.5361
J	24.128	22.632	20.704	21.6846	20.829	21.5097	22.2567	21.9419	21.6839	19.8355	21.5548	20.9367	20.529	21.4194	21.071	23.2581	23.3226	23.6677	23.0452	20.6387	22.8581	22.6862	22.4733	23.3129	22.9194	22.529	24.3355	23.8261	23.1032	23.6194	24.3258	22.7	23.3194	24.4742	22.445
A	27.456	28.1519	24.464	25.0677	24.4897	25.4806	25.8897	23.9806	24.2367	22.4321	27.2	25.3355	25.2133	25.5097	25.0968	27.8129	27.2097	25.8129	25.1419	23.4516	25.42	26.8065	26.6065	25.9355	25.2677	24.0323	27.5097	26.4068	27.1355	26.7194	26.1548	26.2161	26.5032	25.9935	25.7688
S	22.3857	25.3278	24.0217	24.0033	24	23.46	25.2379	23.1357	23.7862	22.7481	26.4966	24.8964	23.6733	24.7867	24.8821	24.6282	25.4586	24.2233	23.9533	22.8833	23.5433	24.4367	23.83	24.5933	24.18	22.35	26.1333	24.4773	26.7333	24.6367	23.83	22.85	24.6467	23.48	24.2267
O	16.213	19.0033	19.5935	19.872	19.0387	19.2613	20.7032	19.5393	19.7414	19.0452	22.4032	21.2677	20.4222	19.3	22.4367	20.2258	20.2967	19.1729	19.9516	18.3774	18.8323	20.129	18.7355	20.129	19.3839	18.4613	21.1258	19.2297	21.1065	20.2548	19.2172	18.5677	19.5548	19.0323	19.6949
N	11.5611	15.3583	14.284	15.42	13.3833	15.6533	16.8133	15.3103	16.0767	16.19	17.4667	17.0172	15.3034	15.9933	17.77	16.23	15.2	14.6633	14.3767	15.0433	15.8333	15.28	15.3167	15.38	15.39	15.1133	15.8067	15.9767	15.8733	15.58	14.44	15.1867	13.9633	14.4533	15.3738
D	8	10.1958	10.6654	11.1733	10.9077	12.2033	13.4267	11.9032	12.1097	12.5194	13.0129	12.429	11.1903	12.4724	12.9774	12.0677	11.4513	10.5355	10.6419	11.6677	12.2645	10.6065	11.5839	11.3065	12.0839	11.6839	12.1806	11.1687	10.9452	11.9194	10.9516	11.8323	11.0194	10.7258	11.5563
																				Deviation	-0.524324	-0.22755	0.940192	-1.38239	0.943418	0.520837	0.436966	0.469224	0.0143854	-0.569486	-0.330776	0.0111596	-0.18884	0.917611	0.266213	J
																					0.273782	-0.117844	-0.0797895	-0.904789	1.79521	-0.586809	1.08807	0.549853	0.134496	-0.614395	-0.440504	-0.151218	0.691639	1.20974	0.402353	F
																					-0.384603	-0.365248	-0.526538	-0.739441	0.96701	-0.162022	0.818623	0.499268	0.0121715	-0.165248	-0.584603	-0.174925	1.08959	1.31862	0.6283	M
																					-0.146452	0.353881	-0.0194518	-1.06945	0.413881	0.647215	1.01388	-0.466119	-0.366119	-0.0827852	-0.522547	0.250548	1.23055	1.19055	0.557215	A
																					0.0154297	0.286397	-0.303925	0.11543	-0.226506	0.23801	1.32285	-0.549086	-0.529732	0.129301	-0.597474	0.879946	2.15091	1.29285	1.47995	M
																					0.250517	-0.0394829	0.710517	0.170517	1.56385	-1.12615	0.287184	0.62385	-0.679483	0.0838505	1.07718	0.747184	1.07052	0.590517	-0.149483	J
																					-1.80632	0.41304	0.241182	0.0283085	0.867878	0.47433	0.0840074	1.89046	1.3811	0.658201	1.17433	1.88078	0.254975	0.87433	2.02917	J
																					-2.31723	-0.348845	1.03761	0.837607	0.166639	-0.501103	-1.73659	1.74083	0.637929	1.36664	0.95051	0.385994	0.447284	0.734381	0.224704	A
																					-1.34341	-0.683408	0.209926	-0.396741	0.366592	-0.0467409	-1.87674	1.90659	0.250592	2.50659	0.409926	-0.5	-1.37674	0.419926	-0.746741	S
																					-1.31744	-0.862597	0.434177	-0.959371	0.434177	-0.310984	-1.23356	1.43095	-0.465177	1.4116	0.559984	-0.477613	-1.12711	-0.140016	-0.662597	O
																					-0.330426	0.459574	-0.0937592	-0.0570925	0.00624082	0.0162408	-0.260426	0.432907	0.602907	0.499574	0.206241	-0.933759	-0.187093	-1.41043	-0.920426	N
																					0.111442	0.708216	-0.949848	0.0275709	-0.249848	0.527571	0.127571	0.624345	-0.38759	-0.611139	0.363055	-0.604687	0.275958	-0.536945	-0.830494	D
																									2006	2007	2008	2009		2010	2011	2012	2013		2014	2015	2016	2017		Average
																								J	-1.38239	0.943418	0.520837	0.436966	J	0.469224	0.0143854	-0.569486	-0.330776	J	0.0111596	-0.18884	0.917611	0.266213	J	8.54045
																								F	-0.904789	1.79521	-0.586809	1.08807	F	0.549853	0.134496	-0.614395	-0.440504	F	-0.151218	0.691639	1.20974	0.402353	F	7.18336
																								M	-0.739441	0.96701	-0.162022	0.818623	M	0.499268	0.0121715	-0.165248	-0.584603	M	-0.174925	1.08959	1.31862	0.6283	M	7.65557
																								A	-1.06945	0.413881	0.647215	1.01388	A	-0.466119	-0.366119	-0.0827852	-0.522547	A	0.250548	1.23055	1.19055	0.557215	A	9.87612
																								M	0.11543	-0.226506	0.23801	1.32285	M	-0.549086	-0.529732	0.129301	-0.597474	M	0.879946	2.15091	1.29285	1.47995	M	13.9007
																								J	0.170517	1.56385	-1.12615	0.287184	J	0.62385	-0.679483	0.0838505	1.07718	J	0.747184	1.07052	0.590517	-0.149483	J	18.5361
																								J	0.0283085	0.867878	0.47433	0.0840074	J	1.89046	1.3811	0.658201	1.17433	J	1.88078	0.254975	0.87433	2.02917	J	22.445
																								A	0.837607	0.166639	-0.501103	-1.73659	A	1.74083	0.637929	1.36664	0.95051	A	0.385994	0.447284	0.734381	0.224704	A	25.7688
																								S	-0.396741	0.366592	-0.0467409	-1.87674	S	1.90659	0.250592	2.50659	0.409926	S	-0.5	-1.37674	0.419926	-0.746741	S	24.2267
																								O	-0.959371	0.434177	-0.310984	-1.23356	O	1.43095	-0.465177	1.4116	0.559984	O	-0.477613	-1.12711	-0.140016	-0.662597	O	19.6949
																								N	-0.0570925	0.00624082	0.0162408	-0.260426	N	0.432907	0.602907	0.499574	0.206241	N	-0.933759	-0.187093	-1.41043	-0.920426	N	15.3738
																								D	0.0275709	-0.249848	0.527571	0.127571	D	0.624345	-0.38759	-0.611139	0.363055	D	-0.604687	0.275958	-0.536945	-0.830494	D	11.5563
